# Supplementary material for: Ethyl 4-{[3-(adamantan-1-yl)-4-phenyl-5-sulfanyl­idene-4,5-dihydro-1H-1,2,4-triazol-1-yl]meth­yl}piperazine-1-carboxyl­ate
Source: Acta Crystallogr Sect E Struct Rep Online. 2012 Jan 31;68(Pt 2):o531. doi: 10.1107/S1600536811055668 (PMC3275271; doi:10.1107/S1600536811055668)
Supplement: Supplementary file 1 [file e-68-0o531-sup1.cif]

##############################################################################
#                                                                            #
# This CIF contains the data in a paper accepted for publication in          #
# Acta Crystallographica Section E. It conforms to the requirements of       #
# Notes for Authors for Acta Crystallographica Section E, and has been       #
# peer reviewed under the auspices of the IUCr Commission on Journals.       #
#                                                                            #
# Full details of the Crystallographic Information File format               #
# are given in the paper "The Crystallographic Information File (CIF):       #
# a New Standard Archive File for Crystallography" by S. R. Hall, F. H.      #
# Allen and I. D. Brown [Acta Cryst. (1991), A47, 655-685].                  #
#                                                                            #
# The current version of the core CIF dictionary is obtainable from          #
# ftp://ftp.iucr.org/pub/cif_core.dic.                                       #
#                                                                            #
# Software is freely available for graphical display of the structure(s)     #
# in this CIF. For information consult the CIF software page                 #
# http://www.iucr.org/resources/cif/software.                                #
#                                                                            #
# This file may be used for bona fide research purposes within the           #
# scientific community so long as proper attribution is given to the journal # 
# article from which it was obtained.                                        #
#                                                                            #
##############################################################################
data_global
_audit_creation_method     SHELXL-97
_journal_date_recd_electronic     2011-12-19
_journal_date_accepted     2011-12-26
_journal_name_full     'Acta Crystallographica, Section E'
_journal_year     2012
_journal_volume     68
_journal_issue      2
_journal_page_first     o531
_journal_page_last     o531
_journal_paper_category     QO
_journal_paper_doi     10.1107/S1600536811055668
_journal_coeditor_code     XU5418
_publ_contact_author
;
     Dr. Seik Weng Ng
     Department of Chemistry
     University of Malaya
     50603 Kuala Lumpur
     Malaysia
;
_publ_contact_author_email     seikweng@um.edu.my
_publ_contact_author_fax     '03 7967 4193'
_publ_contact_author_phone     '03 7967 6778'
_publ_section_title
;\
Ethyl
4-{[3-(adamantan-1-yl)-4-phenyl-5-sulfanylidene-4,5-dihydro-1<i>H</i>-1,2,4-\
triazol-1-yl]methyl}piperazine-1-carboxylate
;
loop_
    _publ_author_name
    _publ_author_address
    'Al-Abdullah, Ebtehal S.'
;
Department of Pharmaceutical Chemistry
College of Pharmacy
King Saud University
Riyadh 11451
Saudi Arabia
;
    'Asiri, Hanadi H.'
;
Department of Pharmaceutical Chemistry
College of Pharmacy
King Saud University
Riyadh 11451
Saudi Arabia
;
    'El-Emam, Ali A.'
;
Department of Pharmaceutical Chemistry
College of Pharmacy
King Saud University
Riyadh 11451
Saudi Arabia
;
    'Ng, Seik Weng'
;
     Department of Chemistry
     University of Malaya
     50603 Kuala Lumpur
     Malaysia
     and
     Chemistry Department
     Faculty of Science
     King Abdulaziz University
     PO Box 80203 Jeddah
     Saudi Arabia
;
data_I
_audit_creation_method     SHELXL-97
_chemical_name_systematic
;
Ethyl 4-{[3-(adamantan-1-yl)-4-phenyl-5-sulfanylidene-4,5-dihydro-1<i>H</i>-
1,2,4-triazol-1-yl]methyl}piperazine-1-carboxylate
;
_chemical_name_common     ?
_chemical_formula_moiety     'C26 H35 N5 O2 S'
_chemical_formula_sum     'C26 H35 N5 O2 S'
_chemical_formula_iupac     'C26 H35 N5 O2 S'
_chemical_formula_weight     481.65
_chemical_melting_point     ?
_symmetry_cell_setting     monoclinic
_symmetry_space_group_name_H-M     'P 21/c'
_symmetry_space_group_name_Hall     '-P 2ybc'
loop_
    _symmetry_equiv_pos_as_xyz
    'x, y, z'
    '-x, y+1/2, -z+1/2'
    '-x, -y, -z'
    'x, -y-1/2, z-1/2'
_cell_length_a     12.0469(6)
_cell_length_b     20.9213(10)
_cell_length_c     10.3249(5)
_cell_angle_alpha     90.00
_cell_angle_beta     109.851(6)
_cell_angle_gamma     90.00
_cell_volume     2447.6(2)
_cell_formula_units_Z     4
_cell_measurement_reflns_used     5944
_cell_measurement_theta_min     2.3075
_cell_measurement_theta_max     27.4973
_cell_measurement_temperature     100(2)
_exptl_crystal_description     prism
_exptl_crystal_colour     colorless
_exptl_crystal_size_max     0.30
_exptl_crystal_size_mid     0.20
_exptl_crystal_size_min     0.10
_exptl_crystal_density_diffrn     1.307
_exptl_crystal_density_meas     ?
_exptl_crystal_density_method     'not measured'
_exptl_crystal_F_000     1032
_exptl_absorpt_coefficient_mu     0.166
_exptl_absorpt_correction_type     multi-scan
_exptl_absorpt_process_details     '(CrysAlis PRO; Agilent, 2010)'
_exptl_absorpt_correction_T_min     0.9519
_exptl_absorpt_correction_T_max     0.9836
_diffrn_ambient_temperature     100(2)
_diffrn_radiation_type     MoK\a
_diffrn_radiation_wavelength     0.71073
_diffrn_radiation_source     'SuperNova (Mo) X-ray Source'
_diffrn_radiation_monochromator     Mirror
_diffrn_measurement_device_type
                  'Agilent SuperNova Dual diffractometer with an Atlas detector'
_diffrn_measurement_method     '\w scan'
_diffrn_detector_area_resol_mean     10.4041
_diffrn_reflns_number     17138
_diffrn_reflns_av_R_equivalents     0.0460
_diffrn_reflns_av_sigmaI/netI     0.0522
_diffrn_reflns_theta_min     2.31
_diffrn_reflns_theta_max     27.61
_diffrn_reflns_theta_full     27.61
_diffrn_measured_fraction_theta_max     0.995
_diffrn_measured_fraction_theta_full     0.995
_diffrn_reflns_limit_h_min     -15
_diffrn_reflns_limit_h_max     15
_diffrn_reflns_limit_k_min     -27
_diffrn_reflns_limit_k_max     27
_diffrn_reflns_limit_l_min     -10
_diffrn_reflns_limit_l_max     13
_diffrn_standards_number     0
_diffrn_standards_interval_count     0
_diffrn_standards_interval_time     0
_diffrn_standards_decay_%     0
_reflns_number_total     5655
_reflns_number_gt     4588
_reflns_threshold_expression     I>2\s(I)
_refine_ls_structure_factor_coef     Fsqd
_refine_ls_matrix_type     full
_refine_ls_R_factor_all     0.0782
_refine_ls_R_factor_gt     0.0614
_refine_ls_wR_factor_gt     0.1455
_refine_ls_wR_factor_ref     0.1561
_refine_ls_goodness_of_fit_ref     1.109
_refine_ls_restrained_S_all     1.109
_refine_ls_number_reflns     5655
_refine_ls_number_parameters     308
_refine_ls_number_restraints     0
_refine_ls_hydrogen_treatment     constr
_refine_ls_weighting_scheme     calc
_refine_ls_weighting_details
         'calc w=1/[\s^2^(Fo^2^)+(0.0559P)^2^+1.7988P] where P=(Fo^2^+2Fc^2^)/3'
_atom_sites_solution_hydrogens     geom
_atom_sites_solution_primary     direct
_atom_sites_solution_secondary     difmap
_refine_ls_shift/su_max     0.001
_refine_ls_shift/su_mean     0.001
_refine_diff_density_max     0.922
_refine_diff_density_min     -0.396
_refine_ls_extinction_method     none
_refine_ls_extinction_coef     ?
loop_
    _atom_type_symbol
    _atom_type_description
    _atom_type_scat_dispersion_real
    _atom_type_scat_dispersion_imag
    _atom_type_scat_source
    'C' 'C' 0.0033 0.0016
                         'International Tables Vol C Tables 4.2.6.8 and 6.1.1.4'
    'H' 'H' 0.0000 0.0000
                         'International Tables Vol C Tables 4.2.6.8 and 6.1.1.4'
    'N' 'N' 0.0061 0.0033
                         'International Tables Vol C Tables 4.2.6.8 and 6.1.1.4'
    'O' 'O' 0.0106 0.0060
                         'International Tables Vol C Tables 4.2.6.8 and 6.1.1.4'
    'S' 'S' 0.1246 0.1234
                         'International Tables Vol C Tables 4.2.6.8 and 6.1.1.4'
_computing_data_collection     'CrysAlis PRO (Agilent, 2010)'
_computing_cell_refinement     'CrysAlis PRO (Agilent, 2010)'
_computing_data_reduction     'CrysAlis PRO (Agilent, 2010)'
_computing_structure_solution     'SHELXS97 (Sheldrick, 2008)'
_computing_structure_refinement     'SHELXL97 (Sheldrick, 2008)'
_computing_molecular_graphics     'X-SEED (Barbour, 2001)'
_computing_publication_material     'publCIF (Westrip, 2010)'
loop_
    _atom_site_type_symbol
    _atom_site_label
    _atom_site_fract_x
    _atom_site_fract_y
    _atom_site_fract_z
    _atom_site_U_iso_or_equiv
    _atom_site_adp_type
    _atom_site_calc_flag
    _atom_site_refinement_flags
    _atom_site_occupancy
    _atom_site_symmetry_multiplicity
    _atom_site_disorder_assembly
    _atom_site_disorder_group
    S S1 1.07961(6) 0.35628(3) 0.77520(7) 0.02400(17) Uani d . 1 1 . .
    N N2 1.06373(17) 0.35443(10) 0.3905(2) 0.0199(4) Uani d . 1 1 . .
    N N1 1.14387(16) 0.41508(9) 0.5741(2) 0.0162(4) Uani d . 1 1 . .
    N N3 1.03774(17) 0.33163(10) 0.5027(2) 0.0191(4) Uani d . 1 1 . .
    N N4 0.85438(18) 0.27336(10) 0.4214(2) 0.0221(5) Uani d . 1 1 . .
    N N5 0.61492(19) 0.24428(11) 0.3815(3) 0.0304(5) Uani d . 1 1 . .
    O O1 0.47688(16) 0.25081(9) 0.4818(2) 0.0302(4) Uani d . 1 1 . .
    O O2 0.50958(18) 0.15641(9) 0.3949(2) 0.0334(5) Uani d . 1 1 . .
    C C1 1.0859(2) 0.36674(11) 0.6181(3) 0.0185(5) Uani d . 1 1 . .
    C C2 1.12871(19) 0.40508(11) 0.4359(2) 0.0161(5) Uani d . 1 1 . .
    C C3 1.2096(2) 0.46416(11) 0.6668(2) 0.0158(5) Uani d . 1 1 . .
    C C4 1.1530(2) 0.52024(12) 0.6799(3) 0.0197(5) Uani d . 1 1 . .
    H H4 1.0716 0.5262 0.6288 0.024 Uiso calc R 1 1 . .
    C C5 1.2166(2) 0.56774(13) 0.7686(3) 0.0243(6) Uani d . 1 1 . .
    H H5 1.1790 0.6065 0.7784 0.029 Uiso calc R 1 1 . .
    C C6 1.3355(2) 0.55824(14) 0.8428(3) 0.0263(6) Uani d . 1 1 . .
    H H6 1.3796 0.5906 0.9029 0.032 Uiso calc R 1 1 . .
    C C7 1.3895(2) 0.50143(14) 0.8290(3) 0.0265(6) Uani d . 1 1 . .
    H H7 1.4707 0.4951 0.8803 0.032 Uiso calc R 1 1 . .
    C C8 1.3270(2) 0.45372(12) 0.7418(2) 0.0197(5) Uani d . 1 1 . .
    H H8 1.3642 0.4146 0.7337 0.024 Uiso calc R 1 1 . .
    C C9 1.18374(19) 0.44264(11) 0.3488(2) 0.0157(5) Uani d . 1 1 . .
    C C10 1.1833(2) 0.51576(12) 0.3709(3) 0.0181(5) Uani d . 1 1 . .
    H H10A 1.1011 0.5309 0.3492 0.022 Uiso calc R 1 1 . .
    H H10B 1.2273 0.5259 0.4686 0.022 Uiso calc R 1 1 . .
    C C11 1.2406(2) 0.55027(12) 0.2784(3) 0.0190(5) Uani d . 1 1 . .
    H H11 1.2398 0.5974 0.2943 0.023 Uiso calc R 1 1 . .
    C C12 1.1715(2) 0.53586(12) 0.1271(3) 0.0226(5) Uani d . 1 1 . .
    H H12A 1.2081 0.5583 0.0674 0.027 Uiso calc R 1 1 . .
    H H12B 1.0893 0.5512 0.1035 0.027 Uiso calc R 1 1 . .
    C C13 1.1723(2) 0.46359(13) 0.1033(3) 0.0243(6) Uani d . 1 1 . .
    H H13 1.1270 0.4539 0.0045 0.029 Uiso calc R 1 1 . .
    C C14 1.1149(2) 0.42896(13) 0.1953(3) 0.0226(5) Uani d . 1 1 . .
    H H14A 1.1140 0.3824 0.1782 0.027 Uiso calc R 1 1 . .
    H H14B 1.0322 0.4435 0.1723 0.027 Uiso calc R 1 1 . .
    C C15 1.3685(2) 0.52770(12) 0.3139(3) 0.0211(5) Uani d . 1 1 . .
    H H15A 1.4062 0.5504 0.2555 0.025 Uiso calc R 1 1 . .
    H H15B 1.4136 0.5376 0.4114 0.025 Uiso calc R 1 1 . .
    C C16 1.3704(2) 0.45559(12) 0.2898(3) 0.0231(5) Uani d . 1 1 . .
    H H16 1.4538 0.4408 0.3122 0.028 Uiso calc R 1 1 . .
    C C17 1.2999(2) 0.44045(13) 0.1382(3) 0.0260(6) Uani d . 1 1 . .
    H H17A 1.3369 0.4620 0.0777 0.031 Uiso calc R 1 1 . .
    H H17B 1.3008 0.3938 0.1224 0.031 Uiso calc R 1 1 . .
    C C18 1.3131(2) 0.42047(12) 0.3820(3) 0.0209(5) Uani d . 1 1 . .
    H H18A 1.3584 0.4293 0.4799 0.025 Uiso calc R 1 1 . .
    H H18B 1.3149 0.3738 0.3669 0.025 Uiso calc R 1 1 . .
    C C19 0.9811(2) 0.26971(11) 0.4941(3) 0.0214(5) Uani d . 1 1 . .
    H H19A 0.9957 0.2531 0.5882 0.026 Uiso calc R 1 1 . .
    H H19B 1.0165 0.2393 0.4457 0.026 Uiso calc R 1 1 . .
    C C20 0.8097(2) 0.20785(13) 0.3899(3) 0.0288(6) Uani d . 1 1 . .
    H H20A 0.8220 0.1840 0.4764 0.035 Uiso calc R 1 1 . .
    H H20B 0.8531 0.1856 0.3372 0.035 Uiso calc R 1 1 . .
    C C21 0.6788(2) 0.21007(15) 0.3057(4) 0.0373(7) Uani d . 1 1 . .
    H H21A 0.6671 0.2318 0.2169 0.045 Uiso calc R 1 1 . .
    H H21B 0.6476 0.1660 0.2859 0.045 Uiso calc R 1 1 . .
    C C22 0.6601(2) 0.30815(13) 0.4241(3) 0.0260(6) Uani d . 1 1 . .
    H H22A 0.6190 0.3268 0.4836 0.031 Uiso calc R 1 1 . .
    H H22B 0.6444 0.3358 0.3420 0.031 Uiso calc R 1 1 . .
    C C23 0.7922(2) 0.30593(12) 0.5025(3) 0.0244(6) Uani d . 1 1 . .
    H H23A 0.8229 0.3500 0.5237 0.029 Uiso calc R 1 1 . .
    H H23B 0.8070 0.2831 0.5908 0.029 Uiso calc R 1 1 . .
    C C24 0.5325(2) 0.21268(12) 0.4181(3) 0.0244(6) Uani d . 1 1 . .
    C C25 0.3970(3) 0.21595(15) 0.5362(4) 0.0396(8) Uani d . 1 1 . .
    H H25A 0.4430 0.1885 0.6141 0.047 Uiso calc R 1 1 . .
    H H25B 0.3439 0.1883 0.4637 0.047 Uiso calc R 1 1 . .
    C C26 0.3270(3) 0.26259(15) 0.5833(3) 0.0378(7) Uani d . 1 1 . .
    H H26A 0.2717 0.2398 0.6178 0.057 Uiso calc R 1 1 . .
    H H26B 0.2829 0.2901 0.5061 0.057 Uiso calc R 1 1 . .
    H H26C 0.3800 0.2889 0.6572 0.057 Uiso calc R 1 1 . .
loop_
    _atom_site_aniso_label
    _atom_site_aniso_U_11
    _atom_site_aniso_U_22
    _atom_site_aniso_U_33
    _atom_site_aniso_U_12
    _atom_site_aniso_U_13
    _atom_site_aniso_U_23
    S1 0.0274(3) 0.0241(3) 0.0246(3) -0.0048(2) 0.0142(3) 0.0009(3)
    N2 0.0183(10) 0.0185(10) 0.0267(11) -0.0019(8) 0.0124(9) -0.0006(9)
    N1 0.0144(9) 0.0165(10) 0.0198(10) -0.0024(7) 0.0087(8) -0.0013(8)
    N3 0.0194(10) 0.0172(10) 0.0254(11) -0.0037(8) 0.0136(9) -0.0013(9)
    N4 0.0216(10) 0.0192(10) 0.0295(12) -0.0051(8) 0.0139(9) -0.0057(9)
    N5 0.0229(11) 0.0304(12) 0.0428(14) -0.0083(9) 0.0178(10) -0.0138(11)
    O1 0.0272(10) 0.0253(10) 0.0445(12) -0.0067(8) 0.0206(9) -0.0046(9)
    O2 0.0336(11) 0.0199(10) 0.0443(12) -0.0039(8) 0.0100(9) -0.0032(9)
    C1 0.0135(11) 0.0154(11) 0.0288(13) 0.0002(8) 0.0101(10) -0.0001(10)
    C2 0.0130(10) 0.0156(11) 0.0208(12) 0.0002(8) 0.0074(9) -0.0009(9)
    C3 0.0151(11) 0.0177(11) 0.0159(11) -0.0037(9) 0.0068(9) 0.0011(9)
    C4 0.0171(11) 0.0222(13) 0.0204(12) -0.0007(9) 0.0073(10) -0.0004(10)
    C5 0.0312(14) 0.0222(13) 0.0238(13) -0.0026(10) 0.0150(11) -0.0035(11)
    C6 0.0275(13) 0.0327(15) 0.0201(13) -0.0164(11) 0.0098(11) -0.0058(11)
    C7 0.0152(11) 0.0454(17) 0.0182(12) -0.0065(11) 0.0049(10) 0.0013(12)
    C8 0.0182(11) 0.0257(13) 0.0168(12) 0.0018(9) 0.0081(10) 0.0047(10)
    C9 0.0139(10) 0.0168(11) 0.0179(11) -0.0017(8) 0.0074(9) -0.0009(9)
    C10 0.0187(11) 0.0180(12) 0.0198(12) -0.0007(9) 0.0094(10) -0.0009(10)
    C11 0.0218(12) 0.0166(11) 0.0209(12) -0.0002(9) 0.0103(10) 0.0021(10)
    C12 0.0214(12) 0.0278(13) 0.0200(12) 0.0019(10) 0.0089(10) 0.0055(11)
    C13 0.0263(13) 0.0317(14) 0.0170(12) -0.0070(11) 0.0100(11) -0.0046(11)
    C14 0.0210(12) 0.0280(13) 0.0214(13) -0.0078(10) 0.0108(11) -0.0052(11)
    C15 0.0189(11) 0.0236(13) 0.0225(12) -0.0055(9) 0.0094(10) 0.0013(10)
    C16 0.0185(11) 0.0245(13) 0.0308(14) 0.0035(10) 0.0144(11) 0.0066(11)
    C17 0.0328(14) 0.0221(13) 0.0325(15) -0.0021(11) 0.0234(12) -0.0031(11)
    C18 0.0158(11) 0.0223(12) 0.0277(13) 0.0033(9) 0.0114(10) 0.0068(11)
    C19 0.0221(12) 0.0147(12) 0.0301(14) -0.0041(9) 0.0124(11) -0.0018(10)
    C20 0.0298(14) 0.0217(13) 0.0408(16) -0.0058(10) 0.0199(13) -0.0115(12)
    C21 0.0288(15) 0.0368(17) 0.0490(19) -0.0089(12) 0.0165(14) -0.0236(15)
    C22 0.0241(13) 0.0228(13) 0.0357(15) -0.0023(10) 0.0164(12) -0.0019(12)
    C23 0.0241(13) 0.0194(13) 0.0339(15) -0.0052(10) 0.0152(12) -0.0085(11)
    C24 0.0193(12) 0.0219(13) 0.0295(14) -0.0001(10) 0.0051(11) 0.0001(11)
    C25 0.0350(16) 0.0367(17) 0.053(2) -0.0081(13) 0.0231(15) 0.0045(15)
    C26 0.0297(15) 0.0428(18) 0.0458(18) 0.0003(13) 0.0192(14) 0.0069(15)
loop_
    _geom_bond_atom_site_label_1
    _geom_bond_atom_site_label_2
    _geom_bond_site_symmetry_2
    _geom_bond_distance
    _geom_bond_publ_flag
    S1 C1 . 1.664(3) ?
    N2 C2 . 1.306(3) ?
    N2 N3 . 1.384(3) ?
    N1 C2 . 1.392(3) ?
    N1 C1 . 1.390(3) ?
    N1 C3 . 1.443(3) ?
    N3 C1 . 1.351(3) ?
    N3 C19 . 1.453(3) ?
    N4 C19 . 1.457(3) ?
    N4 C23 . 1.467(3) ?
    N4 C20 . 1.468(3) ?
    N5 C24 . 1.350(3) ?
    N5 C22 . 1.453(3) ?
    N5 C21 . 1.457(4) ?
    O1 C24 . 1.348(3) ?
    O1 C25 . 1.463(3) ?
    O2 C24 . 1.214(3) ?
    C2 C9 . 1.507(3) ?
    C3 C8 . 1.380(3) ?
    C3 C4 . 1.386(3) ?
    C4 C5 . 1.392(4) ?
    C4 H4 . 0.9500 ?
    C5 C6 . 1.390(4) ?
    C5 H5 . 0.9500 ?
    C6 C7 . 1.385(4) ?
    C6 H6 . 0.9500 ?
    C7 C8 . 1.383(4) ?
    C7 H7 . 0.9500 ?
    C8 H8 . 0.9500 ?
    C9 C10 . 1.547(3) ?
    C9 C14 . 1.546(3) ?
    C9 C18 . 1.548(3) ?
    C10 C11 . 1.536(3) ?
    C10 H10A . 0.9900 ?
    C10 H10B . 0.9900 ?
    C11 C12 . 1.530(3) ?
    C11 C15 . 1.532(3) ?
    C11 H11 . 1.0000 ?
    C12 C13 . 1.532(4) ?
    C12 H12A . 0.9900 ?
    C12 H12B . 0.9900 ?
    C13 C14 . 1.533(3) ?
    C13 C17 . 1.534(4) ?
    C13 H13 . 1.0000 ?
    C14 H14A . 0.9900 ?
    C14 H14B . 0.9900 ?
    C15 C16 . 1.530(3) ?
    C15 H15A . 0.9900 ?
    C15 H15B . 0.9900 ?
    C16 C17 . 1.539(4) ?
    C16 C18 . 1.539(3) ?
    C16 H16 . 1.0000 ?
    C17 H17A . 0.9900 ?
    C17 H17B . 0.9900 ?
    C18 H18A . 0.9900 ?
    C18 H18B . 0.9900 ?
    C19 H19A . 0.9900 ?
    C19 H19B . 0.9900 ?
    C20 C21 . 1.522(4) ?
    C20 H20A . 0.9900 ?
    C20 H20B . 0.9900 ?
    C21 H21A . 0.9900 ?
    C21 H21B . 0.9900 ?
    C22 C23 . 1.521(3) ?
    C22 H22A . 0.9900 ?
    C22 H22B . 0.9900 ?
    C23 H23A . 0.9900 ?
    C23 H23B . 0.9900 ?
    C25 C26 . 1.476(4) ?
    C25 H25A . 0.9900 ?
    C25 H25B . 0.9900 ?
    C26 H26A . 0.9800 ?
    C26 H26B . 0.9800 ?
    C26 H26C . 0.9800 ?
loop_
    _geom_angle_atom_site_label_1
    _geom_angle_atom_site_label_2
    _geom_angle_atom_site_label_3
    _geom_angle_site_symmetry_1
    _geom_angle_site_symmetry_3
    _geom_angle
    _geom_angle_publ_flag
    C2 N2 N3 . . 104.9(2) ?
    C2 N1 C1 . . 108.66(19) ?
    C2 N1 C3 . . 129.67(19) ?
    C1 N1 C3 . . 121.6(2) ?
    C1 N3 N2 . . 113.53(19) ?
    C1 N3 C19 . . 126.2(2) ?
    N2 N3 C19 . . 119.4(2) ?
    C19 N4 C23 . . 112.3(2) ?
    C19 N4 C20 . . 107.84(19) ?
    C23 N4 C20 . . 109.9(2) ?
    C24 N5 C22 . . 126.9(2) ?
    C24 N5 C21 . . 118.8(2) ?
    C22 N5 C21 . . 113.7(2) ?
    C24 O1 C25 . . 113.1(2) ?
    N3 C1 N1 . . 102.8(2) ?
    N3 C1 S1 . . 129.78(19) ?
    N1 C1 S1 . . 127.46(19) ?
    N2 C2 N1 . . 110.1(2) ?
    N2 C2 C9 . . 122.7(2) ?
    N1 C2 C9 . . 127.1(2) ?
    C8 C3 C4 . . 121.6(2) ?
    C8 C3 N1 . . 119.1(2) ?
    C4 C3 N1 . . 119.3(2) ?
    C3 C4 C5 . . 119.3(2) ?
    C3 C4 H4 . . 120.4 ?
    C5 C4 H4 . . 120.4 ?
    C6 C5 C4 . . 119.7(2) ?
    C6 C5 H5 . . 120.2 ?
    C4 C5 H5 . . 120.2 ?
    C7 C6 C5 . . 119.9(2) ?
    C7 C6 H6 . . 120.1 ?
    C5 C6 H6 . . 120.1 ?
    C6 C7 C8 . . 121.0(2) ?
    C6 C7 H7 . . 119.5 ?
    C8 C7 H7 . . 119.5 ?
    C3 C8 C7 . . 118.6(2) ?
    C3 C8 H8 . . 120.7 ?
    C7 C8 H8 . . 120.7 ?
    C2 C9 C10 . . 113.77(19) ?
    C2 C9 C14 . . 108.89(19) ?
    C10 C9 C14 . . 107.90(19) ?
    C2 C9 C18 . . 108.98(19) ?
    C10 C9 C18 . . 108.48(19) ?
    C14 C9 C18 . . 108.7(2) ?
    C11 C10 C9 . . 110.37(19) ?
    C11 C10 H10A . . 109.6 ?
    C9 C10 H10A . . 109.6 ?
    C11 C10 H10B . . 109.6 ?
    C9 C10 H10B . . 109.6 ?
    H10A C10 H10B . . 108.1 ?
    C12 C11 C15 . . 109.8(2) ?
    C12 C11 C10 . . 109.8(2) ?
    C15 C11 C10 . . 109.5(2) ?
    C12 C11 H11 . . 109.2 ?
    C15 C11 H11 . . 109.2 ?
    C10 C11 H11 . . 109.2 ?
    C11 C12 C13 . . 109.1(2) ?
    C11 C12 H12A . . 109.9 ?
    C13 C12 H12A . . 109.9 ?
    C11 C12 H12B . . 109.9 ?
    C13 C12 H12B . . 109.9 ?
    H12A C12 H12B . . 108.3 ?
    C14 C13 C12 . . 109.8(2) ?
    C14 C13 C17 . . 109.4(2) ?
    C12 C13 C17 . . 109.5(2) ?
    C14 C13 H13 . . 109.4 ?
    C12 C13 H13 . . 109.4 ?
    C17 C13 H13 . . 109.4 ?
    C13 C14 C9 . . 110.48(19) ?
    C13 C14 H14A . . 109.6 ?
    C9 C14 H14A . . 109.6 ?
    C13 C14 H14B . . 109.6 ?
    C9 C14 H14B . . 109.6 ?
    H14A C14 H14B . . 108.1 ?
    C16 C15 C11 . . 109.51(19) ?
    C16 C15 H15A . . 109.8 ?
    C11 C15 H15A . . 109.8 ?
    C16 C15 H15B . . 109.8 ?
    C11 C15 H15B . . 109.8 ?
    H15A C15 H15B . . 108.2 ?
    C15 C16 C17 . . 109.6(2) ?
    C15 C16 C18 . . 109.6(2) ?
    C17 C16 C18 . . 108.8(2) ?
    C15 C16 H16 . . 109.6 ?
    C17 C16 H16 . . 109.6 ?
    C18 C16 H16 . . 109.6 ?
    C13 C17 C16 . . 109.7(2) ?
    C13 C17 H17A . . 109.7 ?
    C16 C17 H17A . . 109.7 ?
    C13 C17 H17B . . 109.7 ?
    C16 C17 H17B . . 109.7 ?
    H17A C17 H17B . . 108.2 ?
    C16 C18 C9 . . 110.43(19) ?
    C16 C18 H18A . . 109.6 ?
    C9 C18 H18A . . 109.6 ?
    C16 C18 H18B . . 109.6 ?
    C9 C18 H18B . . 109.6 ?
    H18A C18 H18B . . 108.1 ?
    N3 C19 N4 . . 111.9(2) ?
    N3 C19 H19A . . 109.2 ?
    N4 C19 H19A . . 109.2 ?
    N3 C19 H19B . . 109.2 ?
    N4 C19 H19B . . 109.2 ?
    H19A C19 H19B . . 107.9 ?
    N4 C20 C21 . . 109.2(2) ?
    N4 C20 H20A . . 109.8 ?
    C21 C20 H20A . . 109.8 ?
    N4 C20 H20B . . 109.8 ?
    C21 C20 H20B . . 109.8 ?
    H20A C20 H20B . . 108.3 ?
    N5 C21 C20 . . 110.0(2) ?
    N5 C21 H21A . . 109.7 ?
    C20 C21 H21A . . 109.7 ?
    N5 C21 H21B . . 109.7 ?
    C20 C21 H21B . . 109.7 ?
    H21A C21 H21B . . 108.2 ?
    N5 C22 C23 . . 110.5(2) ?
    N5 C22 H22A . . 109.6 ?
    C23 C22 H22A . . 109.6 ?
    N5 C22 H22B . . 109.6 ?
    C23 C22 H22B . . 109.6 ?
    H22A C22 H22B . . 108.1 ?
    N4 C23 C22 . . 110.8(2) ?
    N4 C23 H23A . . 109.5 ?
    C22 C23 H23A . . 109.5 ?
    N4 C23 H23B . . 109.5 ?
    C22 C23 H23B . . 109.5 ?
    H23A C23 H23B . . 108.1 ?
    O2 C24 O1 . . 123.5(2) ?
    O2 C24 N5 . . 124.0(3) ?
    O1 C24 N5 . . 112.4(2) ?
    O1 C25 C26 . . 108.7(2) ?
    O1 C25 H25A . . 109.9 ?
    C26 C25 H25A . . 109.9 ?
    O1 C25 H25B . . 109.9 ?
    C26 C25 H25B . . 109.9 ?
    H25A C25 H25B . . 108.3 ?
    C25 C26 H26A . . 109.5 ?
    C25 C26 H26B . . 109.5 ?
    H26A C26 H26B . . 109.5 ?
    C25 C26 H26C . . 109.5 ?
    H26A C26 H26C . . 109.5 ?
    H26B C26 H26C . . 109.5 ?
loop_
    _geom_torsion_atom_site_label_1
    _geom_torsion_atom_site_label_2
    _geom_torsion_atom_site_label_3
    _geom_torsion_atom_site_label_4
    _geom_torsion_site_symmetry_1
    _geom_torsion_site_symmetry_2
    _geom_torsion_site_symmetry_3
    _geom_torsion_site_symmetry_4
    _geom_torsion
    _geom_torsion_publ_flag
    C2 N2 N3 C1 . . . . -0.4(3) ?
    C2 N2 N3 C19 . . . . -170.7(2) ?
    N2 N3 C1 N1 . . . . 1.0(3) ?
    C19 N3 C1 N1 . . . . 170.5(2) ?
    N2 N3 C1 S1 . . . . -178.88(18) ?
    C19 N3 C1 S1 . . . . -9.4(4) ?
    C2 N1 C1 N3 . . . . -1.2(2) ?
    C3 N1 C1 N3 . . . . -179.45(19) ?
    C2 N1 C1 S1 . . . . 178.72(18) ?
    C3 N1 C1 S1 . . . . 0.5(3) ?
    N3 N2 C2 N1 . . . . -0.4(2) ?
    N3 N2 C2 C9 . . . . 175.8(2) ?
    C1 N1 C2 N2 . . . . 1.0(3) ?
    C3 N1 C2 N2 . . . . 179.1(2) ?
    C1 N1 C2 C9 . . . . -175.0(2) ?
    C3 N1 C2 C9 . . . . 3.1(4) ?
    C2 N1 C3 C8 . . . . -89.4(3) ?
    C1 N1 C3 C8 . . . . 88.4(3) ?
    C2 N1 C3 C4 . . . . 91.4(3) ?
    C1 N1 C3 C4 . . . . -90.7(3) ?
    C8 C3 C4 C5 . . . . 1.3(4) ?
    N1 C3 C4 C5 . . . . -179.6(2) ?
    C3 C4 C5 C6 . . . . -0.2(4) ?
    C4 C5 C6 C7 . . . . -0.6(4) ?
    C5 C6 C7 C8 . . . . 0.2(4) ?
    C4 C3 C8 C7 . . . . -1.7(4) ?
    N1 C3 C8 C7 . . . . 179.2(2) ?
    C6 C7 C8 C3 . . . . 0.9(4) ?
    N2 C2 C9 C10 . . . . 141.9(2) ?
    N1 C2 C9 C10 . . . . -42.6(3) ?
    N2 C2 C9 C14 . . . . 21.5(3) ?
    N1 C2 C9 C14 . . . . -163.0(2) ?
    N2 C2 C9 C18 . . . . -96.9(3) ?
    N1 C2 C9 C18 . . . . 78.6(3) ?
    C2 C9 C10 C11 . . . . -179.92(19) ?
    C14 C9 C10 C11 . . . . -59.0(2) ?
    C18 C9 C10 C11 . . . . 58.6(2) ?
    C9 C10 C11 C12 . . . . 60.4(2) ?
    C9 C10 C11 C15 . . . . -60.2(3) ?
    C15 C11 C12 C13 . . . . 60.6(3) ?
    C10 C11 C12 C13 . . . . -59.9(3) ?
    C11 C12 C13 C14 . . . . 59.8(3) ?
    C11 C12 C13 C17 . . . . -60.3(3) ?
    C12 C13 C14 C9 . . . . -60.4(3) ?
    C17 C13 C14 C9 . . . . 59.8(3) ?
    C2 C9 C14 C13 . . . . -177.0(2) ?
    C10 C9 C14 C13 . . . . 59.1(3) ?
    C18 C9 C14 C13 . . . . -58.4(3) ?
    C12 C11 C15 C16 . . . . -60.3(3) ?
    C10 C11 C15 C16 . . . . 60.4(3) ?
    C11 C15 C16 C17 . . . . 59.3(3) ?
    C11 C15 C16 C18 . . . . -60.1(3) ?
    C14 C13 C17 C16 . . . . -60.6(3) ?
    C12 C13 C17 C16 . . . . 59.7(3) ?
    C15 C16 C17 C13 . . . . -59.2(3) ?
    C18 C16 C17 C13 . . . . 60.6(3) ?
    C15 C16 C18 C9 . . . . 59.7(3) ?
    C17 C16 C18 C9 . . . . -60.1(3) ?
    C2 C9 C18 C16 . . . . 177.3(2) ?
    C10 C9 C18 C16 . . . . -58.3(3) ?
    C14 C9 C18 C16 . . . . 58.8(3) ?
    C1 N3 C19 N4 . . . . 110.8(3) ?
    N2 N3 C19 N4 . . . . -80.2(3) ?
    C23 N4 C19 N3 . . . . -71.6(3) ?
    C20 N4 C19 N3 . . . . 167.1(2) ?
    C19 N4 C20 C21 . . . . -176.4(2) ?
    C23 N4 C20 C21 . . . . 60.9(3) ?
    C24 N5 C21 C20 . . . . -117.4(3) ?
    C22 N5 C21 C20 . . . . 55.1(3) ?
    N4 C20 C21 N5 . . . . -58.0(3) ?
    C24 N5 C22 C23 . . . . 118.9(3) ?
    C21 N5 C22 C23 . . . . -52.9(3) ?
    C19 N4 C23 C22 . . . . -179.4(2) ?
    C20 N4 C23 C22 . . . . -59.3(3) ?
    N5 C22 C23 N4 . . . . 54.2(3) ?
    C25 O1 C24 O2 . . . . 7.5(4) ?
    C25 O1 C24 N5 . . . . -173.4(2) ?
    C22 N5 C24 O2 . . . . -169.5(3) ?
    C21 N5 C24 O2 . . . . 1.9(4) ?
    C22 N5 C24 O1 . . . . 11.4(4) ?
    C21 N5 C24 O1 . . . . -177.2(2) ?
    C24 O1 C25 C26 . . . . -171.0(2) ?
loop_
    _geom_hbond_atom_site_label_D
    _geom_hbond_atom_site_label_H
    _geom_hbond_atom_site_label_A
    _geom_hbond_site_symmetry_A
    _geom_hbond_distance_DH
    _geom_hbond_distance_HA
    _geom_hbond_distance_DA
    _geom_hbond_angle_DHA
    C6 H6 O2 2_756 0.95 2.48 3.406(3) 166
    C8 H8 O2 4_666 0.95 2.46 3.207(3) 135
