# Supplementary material for: Ethyl 4-{[3-(adamantan-1-yl)-4-phenyl-5-sulfanyl­idene-4,5-dihydro-1H-1,2,4-triazol-1-yl]meth­yl}piperazine-1-carboxyl­ate
Source: Acta Crystallogr Sect E Struct Rep Online. 2012 Jan 31;68(Pt 2):o531. doi: 10.1107/S1600536811055668 (PMC3275271; doi:10.1107/S1600536811055668)
Supplement: Supplementary file 2 [file e-68-0o531-Isup2.hkl]

# 
# h,k,l, Fc-squared, Fo-squared, sigma(Fo-squared) and status flag 
# 
data_I
_shelx_title '  P21/c' 
_shelx_refln_list_code          4 
_shelx_F_calc_maximum      179.17 
_exptl_crystal_F_000      1032.00 
_reflns_d_resolution_high  0.7668 
 
loop_ 
 _symmetry_equiv_pos_as_xyz 
 'x, y, z' 
 '-x, y+1/2, -z+1/2' 
 '-x, -y, -z' 
 'x, -y-1/2, z-1/2' 
 
_cell_length_a    12.0469 
_cell_length_b    20.9213 
_cell_length_c    10.3249 
_cell_angle_alpha  90.000 
_cell_angle_beta  109.851 
_cell_angle_gamma  90.000 
 
_shelx_F_squared_multiplier     1.000 
 
loop_ 
 _refln_index_h 
 _refln_index_k 
 _refln_index_l 
 _refln_F_squared_calc 
 _refln_F_squared_meas 
 _refln_F_squared_sigma 
 _refln_observed_status 
   2   0   0     5159.40     5456.29    197.71 o 
   3   0   0     1414.45     1116.00     28.65 o 
   4   0   0    13757.98    15477.52    199.82 o 
   5   0   0       61.90       33.82      4.45 o 
   6   0   0     7668.39     8958.68    196.43 o 
   7   0   0     5854.18     6505.30     97.20 o 
   8   0   0      566.43      578.66     36.89 o 
   9   0   0      284.88      294.14     21.20 o 
  10   0   0      218.90      181.36     17.94 o 
  11   0   0       26.62       43.96     10.11 o 
  12   0   0       99.28      187.67     20.43 o 
  13   0   0      799.06      771.71     85.96 o 
  14   0   0       67.65      125.45     29.00 o 
   2   1   0     2997.97     3052.02     37.51 o 
   3   1   0     9666.29     9119.90     77.64 o 
   4   1   0    11596.01    12292.95    130.02 o 
   5   1   0     2809.92     2654.26     28.31 o 
   6   1   0      733.72      743.98     15.95 o 
   7   1   0      268.72      226.06      9.05 o 
   8   1   0       37.35       30.93      7.08 o 
   9   1   0      751.76      662.65     22.54 o 
  10   1   0      255.39      222.50     13.99 o 
  11   1   0      161.49      194.63     13.74 o 
  12   1   0      112.94      130.64     12.12 o 
  13   1   0        0.06        5.42      5.23 o 
  14   1   0        3.41        6.32      7.91 o 
   1   2   0     2552.67     2226.50     27.35 o 
   2   2   0    27189.57    26683.48    217.01 o 
   3   2   0     2421.75     3068.59     29.10 o 
   4   2   0     4579.05     4629.45     37.00 o 
   5   2   0     1425.53     1734.74     25.79 o 
   6   2   0        0.07        6.35      2.37 o 
   7   2   0       95.84       86.23      6.30 o 
   8   2   0       18.75       15.42      4.52 o 
   9   2   0       10.00       14.19      7.21 o 
  10   2   0       20.15       21.21      4.31 o 
  11   2   0       63.05       50.97      7.22 o 
  12   2   0        5.02       15.28      5.02 o 
  13   2   0        0.27        8.04      5.16 o 
  14   2   0        1.87        5.59      7.11 o 
   1   3   0    19302.28    18808.74     77.55 o 
   2   3   0     8799.90     9078.81    119.72 o 
   3   3   0     5553.68     6124.48     55.67 o 
   4   3   0     2203.49     2095.07     24.34 o 
   5   3   0     3401.20     3713.78     35.97 o 
   6   3   0      459.45      557.48     14.79 o 
   7   3   0      215.07      212.10     11.22 o 
   8   3   0      117.75      130.30      8.27 o 
   9   3   0      241.24      252.76     14.24 o 
  10   3   0       12.57        1.98      3.55 o 
  11   3   0      150.16       96.17     10.20 o 
  12   3   0        4.38       52.49      8.35 o 
  13   3   0      133.06      138.48     16.08 o 
  14   3   0       27.67       30.96     10.93 o 
   0   4   0    20961.41    21311.58    137.72 o 
   1   4   0    17635.64    17640.13    170.33 o 
   2   4   0     5457.62     6212.37     50.99 o 
   3   4   0       55.71       30.76      2.44 o 
   4   4   0      205.09      230.69      6.78 o 
   5   4   0    11838.47    12036.28    145.13 o 
   6   4   0     6847.95     7341.28     76.30 o 
   7   4   0      610.09      509.92     13.25 o 
   8   4   0      513.08      466.23     17.58 o 
   9   4   0       55.24       34.00     13.97 o 
  10   4   0        0.88        8.07      3.99 o 
  11   4   0        7.10       42.35      6.78 o 
  12   4   0      179.94      185.91     14.53 o 
  13   4   0        2.63       13.62      6.49 o 
  14   4   0      662.72      736.11     48.78 o 
   1   5   0      343.91      309.74     12.94 o 
   2   5   0    11362.94    11918.10     89.55 o 
   3   5   0     6467.58     6752.64     53.81 o 
   4   5   0     2682.30     2519.97     29.00 o 
   5   5   0     3481.90     3948.85     37.75 o 
   6   5   0     3461.22     3674.94     45.89 o 
   7   5   0     1301.47     1393.43     20.19 o 
   8   5   0        8.65       14.18      3.60 o 
   9   5   0      111.34      137.24     12.67 o 
  10   5   0      401.11      448.59     20.38 o 
  11   5   0     1095.72     1044.58     33.04 o 
  12   5   0        9.52        9.29      5.02 o 
  13   5   0        0.06       -5.07      7.11 o 
  14   5   0      486.49      592.16     43.71 o 
   0   6   0     2205.38     2520.77     58.32 o 
   1   6   0     1661.16     1677.03     72.63 o 
   2   6   0     3897.84     4593.71     31.03 o 
   3   6   0       81.05      136.38      5.85 o 
   4   6   0      153.57      173.40      6.07 o 
   5   6   0      189.57      291.52      8.30 o 
   6   6   0     1540.17     1776.29     31.97 o 
   7   6   0     3175.02     3285.46     38.39 o 
   8   6   0      844.98      867.68     29.04 o 
   9   6   0     1304.65     1400.93     40.51 o 
  10   6   0        0.42        7.37      4.32 o 
  11   6   0      599.53      628.72     25.71 o 
  12   6   0      295.36      282.75     18.31 o 
  13   6   0        9.48        7.34      5.73 o 
  14   6   0       72.46       90.38     18.48 o 
   1   7   0     2944.94     3249.78     40.21 o 
   2   7   0      173.07      176.67      7.34 o 
   3   7   0       20.74       27.77      2.90 o 
   4   7   0      345.87      327.62      9.74 o 
   5   7   0      424.74      448.81     11.40 o 
   6   7   0     1406.13     1478.56     31.37 o 
   7   7   0       41.75      245.65     13.99 o 
   8   7   0      765.04      727.05     18.28 o 
   9   7   0      152.50      151.46     13.97 o 
  10   7   0       10.77       15.51      5.79 o 
  11   7   0      174.51      148.73     13.24 o 
  12   7   0      113.29      133.21     12.99 o 
  13   7   0       20.66       15.64      6.73 o 
  14   7   0       54.95       95.51     18.56 o 
   0   8   0     2094.31     2278.94     63.88 o 
   1   8   0      287.97      307.57     13.39 o 
   2   8   0    12820.85    12964.35    242.87 o 
   3   8   0       87.26       71.08      4.41 o 
   4   8   0      148.34      177.51      7.51 o 
   5   8   0      399.22      393.29     12.75 o 
   6   8   0     1599.17     1583.50     27.18 o 
   7   8   0       19.97       26.22      3.70 o 
   8   8   0      243.56      282.66     11.80 o 
   9   8   0     1427.85     1503.48     51.12 o 
  10   8   0       25.41       37.45      7.95 o 
  11   8   0      318.59      354.57     23.88 o 
  12   8   0      164.80      176.30     14.81 o 
  13   8   0      603.29      656.84     35.26 o 
  14   8   0       65.13       61.31     17.30 o 
   1   9   0      324.46      321.69     14.51 o 
   2   9   0      286.23      168.94     10.83 o 
   3   9   0       12.26      170.50     20.09 o 
   4   9   0     2073.69     2268.79     37.11 o 
   5   9   0     4101.51     4214.67     71.05 o 
   6   9   0      748.24      825.17     19.83 o 
   7   9   0      633.60      670.12     17.45 o 
   8   9   0     5113.86     5007.44     61.29 o 
   9   9   0     2074.75     2148.22     42.20 o 
  10   9   0      382.69      348.40     22.54 o 
  11   9   0      197.54      240.74     19.93 o 
  12   9   0        4.22       13.67      7.44 o 
  13   9   0       47.62       47.28     10.52 o 
   0  10   0    14922.70    16839.63    194.41 o 
   1  10   0      317.32      321.07     13.41 o 
   2  10   0     2042.71     1849.92     76.05 o 
   3  10   0      419.06      556.32     18.16 o 
   4  10   0      394.70      423.64     15.92 o 
   5  10   0     1367.97     1373.01     41.52 o 
   6  10   0      229.55      231.88     10.55 o 
   7  10   0     3322.46     3127.29     61.41 o 
   8  10   0      138.57      163.70     11.62 o 
   9  10   0      153.41      139.43     11.15 o 
  10  10   0       25.38       47.07      9.19 o 
  11  10   0      229.70      189.29     18.03 o 
  12  10   0      585.49      578.68     32.42 o 
  13  10   0      135.70      150.82     17.76 o 
   1  11   0     4162.40     4740.87     74.75 o 
   2  11   0     1999.15     1939.06     47.78 o 
   3  11   0      715.50      747.26     21.27 o 
   4  11   0      389.25      340.76     69.09 o 
   5  11   0       50.10       50.37      5.29 o 
   6  11   0      235.73      214.71     14.00 o 
   7  11   0     2267.26     2216.63     45.60 o 
   8  11   0       69.83       87.75      8.17 o 
   9  11   0       72.69       63.62      8.73 o 
  10  11   0      312.29      285.55     18.55 o 
  11  11   0        8.80       47.25     18.21 o 
  12  11   0        7.57       18.00      8.50 o 
  13  11   0       33.41       34.38     13.18 o 
   0  12   0      358.12      489.23     37.32 o 
   1  12   0      132.39      134.26     13.57 o 
   2  12   0     2996.63     3187.84     64.30 o 
   3  12   0        4.24      146.53     17.50 o 
   4  12   0      102.80      143.77     10.58 o 
   5  12   0      512.26      485.77     21.00 o 
   6  12   0       44.31       83.49      9.57 o 
   7  12   0      619.61      628.19     21.83 o 
   8  12   0     1180.03     1139.72     43.15 o 
   9  12   0       92.19       96.35     10.78 o 
  10  12   0        3.88       42.46      8.16 o 
  11  12   0      717.41      755.10     42.89 o 
  12  12   0      248.25      229.12     25.08 o 
  13  12   0        3.63        4.30     12.58 o 
   1  13   0      253.73      240.27     18.80 o 
   2  13   0       62.66       82.71     11.87 o 
   3  13   0     1863.35     1892.16     68.53 o 
   4  13   0      679.80      601.77     20.85 o 
   5  13   0       81.73      102.05      8.01 o 
   6  13   0      703.16      647.16     25.68 o 
   7  13   0      919.18      868.27     30.33 o 
   8  13   0       52.08       56.05      8.43 o 
   9  13   0     1471.61     1496.43     42.00 o 
  10  13   0     1696.87     1650.78     49.88 o 
  11  13   0      110.85      112.04     17.42 o 
  12  13   0       56.23       52.14     12.73 o 
   0  14   0     1225.87     1253.34     44.09 o 
   1  14   0     1160.89     1337.99     37.70 o 
   2  14   0      355.99      370.38     19.97 o 
   3  14   0        0.01        1.74      3.32 o 
   4  14   0       99.97       93.98      9.90 o 
   5  14   0     1677.22     1527.75     39.76 o 
   6  14   0     1268.08     1329.21     37.95 o 
   7  14   0      156.76      219.10     16.08 o 
   8  14   0      733.93      653.06     27.65 o 
   9  14   0        0.78        9.65      4.93 o 
  10  14   0      326.15      371.14     22.29 o 
  11  14   0        0.75       -3.71     14.11 o 
  12  14   0      158.76      167.77     22.31 o 
   1  15   0        1.70        7.74      5.18 o 
   2  15   0      335.82      343.03     23.97 o 
   3  15   0      724.24      744.75     28.20 o 
   4  15   0     1516.34     1396.60     33.15 o 
   5  15   0      193.66      185.59     14.67 o 
   6  15   0       84.14      147.34     15.43 o 
   7  15   0     2211.41     2105.52     50.01 o 
   8  15   0       10.83        4.75      9.06 o 
   9  15   0      219.47      252.55     18.38 o 
  10  15   0      108.66      119.17     13.22 o 
  11  15   0      347.09      353.46     31.15 o 
  12  15   0      115.29      100.57     38.86 o 
   0  16   0      540.14      544.03     31.51 o 
   1  16   0      515.60      596.22     32.77 o 
   2  16   0      255.76      301.23     23.30 o 
   3  16   0      746.06      795.62     25.63 o 
   4  16   0      182.77      222.54     16.28 o 
   5  16   0        0.33       13.27      5.06 o 
   6  16   0      163.85      153.21     14.00 o 
   7  16   0      100.56      107.72     13.17 o 
   8  16   0       47.19       47.51      8.27 o 
   9  16   0      276.33      274.06     27.38 o 
  10  16   0      171.95      158.29     20.67 o 
  11  16   0        4.33       12.08      7.62 o 
   1  17   0      170.81      154.28     17.52 o 
   2  17   0      284.30      251.43     22.30 o 
   3  17   0      269.77      266.81     18.31 o 
   4  17   0      338.98      333.95     20.31 o 
   5  17   0      645.27      546.27     26.25 o 
   6  17   0     1397.07     1397.08     42.35 o 
   7  17   0        0.22        8.80      5.32 o 
   8  17   0      161.28      138.98     14.01 o 
   9  17   0       15.85       35.08      8.02 o 
  10  17   0       72.89       83.51     17.49 o 
  11  17   0       72.24       82.55     15.80 o 
   0  18   0      860.74      907.42     60.49 o 
   1  18   0      449.56      465.20     25.35 o 
   2  18   0       29.80       34.65     11.98 o 
   3  18   0      298.70      273.16     19.10 o 
   4  18   0      624.85      582.55     27.62 o 
   5  18   0      346.14      366.44     22.17 o 
   6  18   0      153.71      139.37     15.62 o 
   7  18   0      441.39      454.16     25.36 o 
   8  18   0      167.33      162.53     15.68 o 
   9  18   0       15.88       13.37      5.20 o 
  10  18   0        5.62        5.04     18.45 o 
  11  18   0       97.12      130.52     20.56 o 
   1  19   0      668.08      647.61     30.82 o 
   2  19   0     1322.06     1211.81     51.80 o 
   3  19   0      652.96      651.28     30.08 o 
   4  19   0       54.01       68.60     10.14 o 
   5  19   0        2.18        7.96      4.63 o 
   6  19   0       32.36       28.57      6.80 o 
   7  19   0       18.92       40.30     10.88 o 
   8  19   0      206.28      206.07     18.04 o 
   9  19   0        0.38        2.00      5.65 o 
  10  19   0      100.73       70.46     14.32 o 
   0  20   0      695.48      753.06     58.60 o 
   1  20   0      286.56      260.38     20.46 o 
   2  20   0       34.66       27.07      9.27 o 
   3  20   0        0.02       -2.70      7.82 o 
   4  20   0       32.88       28.36      7.32 o 
   5  20   0      192.92      197.25     17.38 o 
   6  20   0      168.46      154.80     15.77 o 
   7  20   0      849.54      865.89     36.57 o 
   8  20   0       29.69       56.11     10.04 o 
   9  20   0        3.95        8.14      7.22 o 
  10  20   0       65.31       92.13     17.39 o 
   1  21   0      494.21      461.40     33.61 o 
   2  21   0        0.38        9.08      6.07 o 
   3  21   0       27.89       49.73      9.11 o 
   4  21   0       39.08       44.16      8.50 o 
   5  21   0       72.63       66.73     11.22 o 
   6  21   0      113.20       97.12     12.91 o 
   7  21   0        1.50       25.55      7.51 o 
   8  21   0       90.97       77.31     11.99 o 
   9  21   0       56.46       75.23     18.94 o 
   0  22   0       50.80       72.00     20.19 o 
   1  22   0      712.40      687.38     42.08 o 
   2  22   0        0.87        3.23      8.17 o 
   3  22   0      281.12      248.12     20.32 o 
   4  22   0      337.78      328.01     23.25 o 
   5  22   0       12.86       13.70     12.73 o 
   6  22   0      240.85      231.81     19.91 o 
   7  22   0        4.65        8.73      5.33 o 
   8  22   0        7.82        1.66      7.31 o 
   1  23   0       15.05       35.04     11.46 o 
   2  23   0       47.04       45.12     12.18 o 
   3  23   0      335.53      327.45     28.75 o 
   4  23   0      208.93      177.85     17.67 o 
   5  23   0       24.38       25.66      7.83 o 
   6  23   0        1.78       -6.58      7.78 o 
   7  23   0       38.46       22.26      9.20 o 
   0  24   0       59.54       70.97     21.61 o 
   1  24   0      820.12      896.13     50.72 o 
   2  24   0        0.32       -0.60      5.59 o 
   3  24   0        7.32        9.24      7.06 o 
   4  24   0       40.43       33.41      8.63 o 
   5  24   0       80.36       88.59     12.90 o 
   6  24   0      102.34      101.61     14.33 o 
   1  25   0       27.44       37.72     14.24 o 
   2  25   0        6.61        7.47      5.16 o 
   3  25   0       21.01       31.45      8.60 o 
   4  25   0        2.05        1.40      6.88 o 
   5  25   0       97.66      102.52     13.18 o 
   0  26   0       42.94       56.38     20.46 o 
   1  26   0        0.16       -7.87      7.87 o 
   2  26   0       13.76       20.17     17.98 o 
   3  26   0       24.04       31.91      8.83 o 
   4  26   0        2.60        1.99      8.66 o 
   1  27   0        7.12       -5.02     23.43 o 
 -15   1   1      741.46      870.89     54.93 o 
 -14   1   1       45.74       27.64     10.38 o 
 -13   1   1        1.02        3.42      4.66 o 
 -12   1   1      596.61      563.59     25.30 o 
 -11   1   1      422.09      401.23     20.45 o 
 -10   1   1        0.96        5.84      3.09 o 
  -9   1   1       38.78       45.85      6.65 o 
  -8   1   1      406.11      347.80     26.17 o 
  -7   1   1       87.73       99.76      6.36 o 
  -6   1   1       37.30       35.19      3.93 o 
  -5   1   1      493.97      510.42     13.17 o 
  -4   1   1       56.03       71.12      4.10 o 
  -3   1   1      352.46      347.09      9.44 o 
  -2   1   1       61.70       43.75      3.26 o 
  -1   1   1      612.63      433.90     19.45 o 
   0   1   1     2577.56     1641.71     25.83 o 
   1   1   1     7900.72     8023.73     64.59 o 
   2   1   1      539.78      451.58     16.74 o 
   3   1   1      394.44      419.71      7.19 o 
   4   1   1     1426.57     1387.22     29.15 o 
   5   1   1        0.03        6.20      1.78 o 
   6   1   1       40.96       68.69      4.90 o 
   7   1   1       51.97       62.10      4.49 o 
   8   1   1      209.79      188.41      8.48 o 
   9   1   1      269.83      258.73     11.80 o 
  10   1   1      321.21      274.88     19.07 o 
  11   1   1       26.29       43.32      6.97 o 
  12   1   1       43.84       30.19      7.34 o 
  13   1   1        0.27        0.29      7.23 o 
  14   1   1       53.55      102.09     19.11 o 
 -15   2   1       29.23       30.36     11.28 o 
 -14   2   1      114.19      138.15     20.08 o 
 -13   2   1      220.15      215.46     16.84 o 
 -12   2   1      942.45      922.78     32.39 o 
 -11   2   1      116.85      113.03     11.02 o 
 -10   2   1       34.58       43.53      6.43 o 
  -9   2   1      196.19      177.84     12.14 o 
  -8   2   1       40.42       23.01     11.83 o 
  -7   2   1     2765.28     2721.73     52.70 o 
  -6   2   1      425.15      482.10     12.65 o 
  -5   2   1      848.84      847.98     14.98 o 
  -4   2   1       35.57       50.57      3.26 o 
  -3   2   1     2781.74     2895.15     33.12 o 
  -2   2   1        4.85        9.66      3.66 o 
  -1   2   1      198.09      264.85     14.63 o 
   0   2   1      744.71      697.78     21.27 o 
   1   2   1     2026.71     2137.74     15.87 o 
   2   2   1     5142.92     5195.87    100.92 o 
   3   2   1      164.93      226.53      5.71 o 
   4   2   1      476.38      491.72     18.31 o 
   5   2   1      221.33      222.54      7.47 o 
   6   2   1      909.85      992.27     18.31 o 
   7   2   1      112.35      115.50      6.39 o 
   8   2   1       17.80       17.87      4.44 o 
   9   2   1        2.88        6.44      2.62 o 
  10   2   1       15.62       20.82     10.14 o 
  11   2   1      132.33      150.49     18.81 o 
  12   2   1      120.59      141.03     14.96 o 
  13   2   1      107.67      100.16     17.40 o 
  14   2   1        3.45       -4.54      8.06 o 
 -15   3   1        9.39       20.00     11.15 o 
 -14   3   1      235.37      303.50     24.44 o 
 -13   3   1        6.42       12.14      5.10 o 
 -12   3   1      204.75      208.73     15.70 o 
 -11   3   1      441.46      403.53     20.67 o 
 -10   3   1     1545.32     1467.87     36.95 o 
  -9   3   1      114.14      111.69      8.76 o 
  -8   3   1      449.14      433.11     20.64 o 
  -7   3   1      209.41      200.04      9.85 o 
  -6   3   1      105.91      120.82      6.35 o 
  -5   3   1       11.06       19.41      3.73 o 
  -4   3   1       89.32       82.76      4.48 o 
  -3   3   1     6710.04     6411.87     39.12 o 
  -2   3   1     1860.82     2067.17     19.37 o 
  -1   3   1     9074.91     9348.81    106.73 o 
   0   3   1     1166.05     1083.62     43.91 o 
   1   3   1     2115.75     1932.00     26.40 o 
   2   3   1     2083.70     1789.86     14.63 o 
   3   3   1      233.21      205.86      7.49 o 
   4   3   1     1188.82     1045.98     14.59 o 
   5   3   1        0.04        2.12      1.38 o 
   6   3   1      129.45      143.82      7.98 o 
   7   3   1      423.12      430.85     12.30 o 
   8   3   1        0.04        3.83      2.50 o 
   9   3   1      248.45      279.19     12.57 o 
  10   3   1      165.75      161.93     10.38 o 
  11   3   1       36.07       37.37      6.42 o 
  12   3   1      228.03      240.99     19.08 o 
  13   3   1       28.25       16.59      8.49 o 
  14   3   1      172.41      179.61     24.70 o 
 -14   4   1       24.83       43.00     10.21 o 
 -13   4   1        5.64        6.12      4.52 o 
 -12   4   1       21.39       11.51      4.52 o 
 -11   4   1       15.21       20.22      5.60 o 
 -10   4   1     1207.62      970.42     30.19 o 
  -9   4   1        0.78        4.56      3.56 o 
  -8   4   1      291.00      278.00     16.68 o 
  -7   4   1      395.96      348.47     11.67 o 
  -6   4   1      540.55      587.38     13.22 o 
  -5   4   1     6327.61     6530.10     48.90 o 
  -4   4   1     1257.53     1347.00     16.92 o 
  -3   4   1      109.59      110.32      5.11 o 
  -2   4   1        7.02       10.45      2.17 o 
  -1   4   1     2256.61     2089.44     21.96 o 
   0   4   1     7690.77     7632.23     59.75 o 
   1   4   1     1314.70     1304.42     23.24 o 
   2   4   1       58.35       72.22      3.08 o 
   3   4   1        0.01        8.65      1.40 o 
   4   4   1       29.04       24.52      2.44 o 
   5   4   1      125.55      198.29      7.34 o 
   6   4   1       48.93       80.38      5.77 o 
   7   4   1        0.15        8.02      2.62 o 
   8   4   1       91.64       73.76      7.29 o 
   9   4   1        2.15       35.86     11.87 o 
  10   4   1        7.17       12.33      3.32 o 
  11   4   1      111.75      124.59     12.56 o 
  12   4   1        0.02       -0.73      5.29 o 
  13   4   1       39.08       29.23     12.68 o 
  14   4   1        0.43       18.66      9.39 o 
 -14   5   1        7.44       18.80      7.20 o 
 -13   5   1      168.37      171.25     15.14 o 
 -12   5   1       34.97       31.73      6.68 o 
 -11   5   1       31.15       42.73      7.59 o 
 -10   5   1      121.81      142.80     14.04 o 
  -9   5   1      362.62      353.44     20.34 o 
  -8   5   1       24.97       14.39      5.92 o 
  -7   5   1      675.50      625.25     14.91 o 
  -6   5   1      150.38      177.63      7.56 o 
  -5   5   1      110.21      126.88      5.90 o 
  -4   5   1     1449.73     1605.62     21.02 o 
  -3   5   1     1214.17     1136.98     16.81 o 
  -2   5   1      489.76      421.65     12.28 o 
  -1   5   1      325.97      335.35     14.39 o 
   0   5   1      140.45      165.22      9.91 o 
   1   5   1     1705.16     1470.06     17.16 o 
   2   5   1      130.78      104.28      4.88 o 
   3   5   1      800.84      686.33      9.77 o 
   4   5   1       61.33       88.65      4.12 o 
   5   5   1      394.12      416.26      9.52 o 
   6   5   1      361.42      330.53     11.53 o 
   7   5   1        0.65        1.46      3.09 o 
   8   5   1      247.38      250.41     11.44 o 
   9   5   1        7.05        2.30      3.24 o 
  10   5   1      317.51      299.31     13.59 o 
  11   5   1        3.48        9.02      5.97 o 
  12   5   1       26.61       32.29      8.54 o 
  13   5   1       36.82       29.42     10.91 o 
  14   5   1       58.34       73.51     15.46 o 
 -14   6   1       94.67      120.08     16.09 o 
 -13   6   1      114.96      130.97     13.61 o 
 -12   6   1      188.93      195.47     15.83 o 
 -11   6   1      238.80      246.51     19.44 o 
 -10   6   1        9.35       12.68      4.45 o 
  -9   6   1      316.61      339.11     20.36 o 
  -8   6   1      186.81      180.86     10.52 o 
  -7   6   1       62.46       69.02      4.81 o 
  -6   6   1      398.32      360.10     10.86 o 
  -5   6   1      486.09      428.23     13.44 o 
  -4   6   1     1472.41     1619.15     21.15 o 
  -3   6   1     1255.19     1314.60     19.15 o 
  -2   6   1      224.92      215.32      8.31 o 
  -1   6   1       54.81       49.99      8.95 o 
   0   6   1      112.81      131.26      8.00 o 
   1   6   1     3545.27     3486.90     45.83 o 
   2   6   1     3179.70     3162.75     25.63 o 
   3   6   1      377.19      365.98      8.54 o 
   4   6   1      226.35      205.64      6.09 o 
   5   6   1      734.27      750.85     14.17 o 
   6   6   1      197.27      181.06      7.18 o 
   7   6   1      270.15      234.84     10.57 o 
   8   6   1      174.50      172.43      9.79 o 
   9   6   1       41.05       44.40      6.05 o 
  10   6   1       69.81       74.46      8.61 o 
  11   6   1      102.12      113.96     10.83 o 
  12   6   1       29.27       39.32      8.98 o 
  13   6   1       18.26       14.38      9.29 o 
 -14   7   1       22.24       19.63      7.75 o 
 -13   7   1       73.27       88.26     11.31 o 
 -12   7   1       24.86       24.93      7.24 o 
 -11   7   1      244.70      244.96     19.61 o 
 -10   7   1      263.21      235.49     18.16 o 
  -9   7   1     1093.81     1047.55     29.33 o 
  -8   7   1      800.10      795.39     22.15 o 
  -7   7   1      940.82     1007.18     19.55 o 
  -6   7   1     1246.94     1246.74     20.53 o 
  -5   7   1      606.44      525.11     13.39 o 
  -4   7   1      598.12      602.47     12.53 o 
  -3   7   1     3424.01     3671.97     34.48 o 
  -2   7   1     1105.94     1039.63     19.21 o 
  -1   7   1     2419.80     2745.25     46.83 o 
   0   7   1        0.12        3.84      2.48 o 
   1   7   1     1834.41     1654.23     23.94 o 
   2   7   1      185.53      205.76      7.67 o 
   3   7   1      557.03      496.13     10.56 o 
   4   7   1      444.48      375.36      8.73 o 
   5   7   1       61.34       50.49     13.52 o 
   6   7   1      208.35      184.66      7.51 o 
   7   7   1       14.06       12.20      4.41 o 
   8   7   1       53.68       89.78     19.45 o 
   9   7   1      268.36      257.70     12.66 o 
  10   7   1      427.02      378.23     18.76 o 
  11   7   1       44.50       33.10      6.35 o 
  12   7   1        0.26       -3.42      4.81 o 
  13   7   1       90.68      102.18     18.16 o 
 -14   8   1       29.73       66.74     12.51 o 
 -13   8   1        0.36       -4.56      5.39 o 
 -12   8   1       28.98       14.27      6.41 o 
 -11   8   1        2.70        8.30      5.64 o 
 -10   8   1      156.43      156.97     10.79 o 
  -9   8   1       25.57       33.03      5.87 o 
  -8   8   1       93.77       92.96      8.86 o 
  -7   8   1      460.18      476.29     15.20 o 
  -6   8   1     2648.78     2693.00     32.90 o 
  -5   8   1     2652.53     2679.69     31.22 o 
  -4   8   1      150.42      175.10      7.71 o 
  -3   8   1      763.80      766.00     18.08 o 
  -2   8   1        0.77        8.43      2.48 o 
  -1   8   1     1729.73     1732.20     39.82 o 
   0   8   1     2134.84     2337.89     32.55 o 
   1   8   1        8.20       17.63      3.68 o 
   2   8   1      113.39       91.65      6.29 o 
   3   8   1       24.41       29.45      3.24 o 
   4   8   1      152.30      221.17      7.83 o 
   5   8   1       86.28       79.07     14.76 o 
   6   8   1       43.57       49.23      4.22 o 
   7   8   1      392.23      352.58     11.77 o 
   8   8   1       41.04       38.22      5.13 o 
   9   8   1       55.06       53.58      7.92 o 
  10   8   1      268.72      294.47     20.47 o 
  11   8   1       24.11       20.54      5.23 o 
  12   8   1      123.28      112.91     16.05 o 
  13   8   1       14.47       29.92     10.92 o 
 -14   9   1      302.56      355.33     27.76 o 
 -13   9   1        0.23        4.81      6.36 o 
 -12   9   1       83.15       53.80     15.92 o 
 -11   9   1        0.11        0.42      4.71 o 
 -10   9   1      158.62      137.19     10.20 o 
  -9   9   1      399.19      380.82     18.34 o 
  -8   9   1      825.39      795.42     27.84 o 
  -7   9   1       24.57       29.93      8.71 o 
  -6   9   1      478.27      430.85     13.70 o 
  -5   9   1      989.39     1024.53     21.88 o 
  -4   9   1      377.36      369.80     12.61 o 
  -3   9   1      126.08      144.24      7.61 o 
  -2   9   1        1.10       -1.12      3.42 o 
  -1   9   1      865.02      885.76     29.97 o 
   0   9   1      169.55      198.18     12.14 o 
   1   9   1      122.63       89.72      7.92 o 
   2   9   1      469.81      505.58     13.63 o 
   3   9   1     1017.70     1194.10     19.69 o 
   4   9   1      115.76      121.75      6.64 o 
   5   9   1      502.52      421.09     12.72 o 
   6   9   1      560.03      508.86     12.10 o 
   7   9   1      600.07      652.14     15.17 o 
   8   9   1      206.96      207.74     10.99 o 
   9   9   1       11.58       14.71      4.71 o 
  10   9   1      111.34      108.85     13.09 o 
  11   9   1       13.07       18.66      6.68 o 
  12   9   1      111.36      152.34     16.58 o 
  13   9   1        0.05        8.89      8.50 o 
 -14  10   1        6.34       15.93      8.88 o 
 -13  10   1        0.01       -9.31      9.31 o 
 -12  10   1       22.56       20.66      7.86 o 
 -11  10   1       56.21       43.14     10.91 o 
 -10  10   1      664.33      664.74     28.34 o 
  -9  10   1     1108.55     1135.34     35.62 o 
  -8  10   1      110.65      115.81     11.38 o 
  -7  10   1      364.62      330.00     17.63 o 
  -6  10   1        0.77        3.93      2.22 o 
  -5  10   1      379.89      406.01     16.06 o 
  -4  10   1      115.22       64.99     14.75 o 
  -3  10   1     1083.26     1140.84     24.30 o 
  -2  10   1       57.85       41.51      7.55 o 
  -1  10   1      466.33      588.50     26.70 o 
   0  10   1     3675.74     3877.36     66.77 o 
   1  10   1      354.84      417.51     17.86 o 
   2  10   1     2141.05     2378.45     31.31 o 
   3  10   1        3.69        2.03      1.92 o 
   4  10   1        4.21        4.20      1.99 o 
   5  10   1       44.29       40.91      4.68 o 
   6  10   1       39.77       28.32      4.81 o 
   7  10   1     1140.69     1171.70     23.35 o 
   8  10   1     2286.26     2258.72     31.72 o 
   9  10   1        4.70       31.17      9.50 o 
  10  10   1       68.60       71.27     11.44 o 
  11  10   1       67.52       93.50     14.73 o 
  12  10   1        7.74        4.37      5.20 o 
  13  10   1        7.21        7.55     10.73 o 
 -13  11   1       37.38       46.83     12.70 o 
 -12  11   1        7.01       11.94      8.02 o 
 -11  11   1        6.87       17.39      6.01 o 
 -10  11   1      110.53      124.78     12.78 o 
  -9  11   1      448.08      458.14     22.52 o 
  -8  11   1      413.92      393.79     20.51 o 
  -7  11   1        5.45       19.48      6.06 o 
  -6  11   1      801.09      814.39     27.08 o 
  -5  11   1      211.49      234.85     12.79 o 
  -4  11   1     2005.89     2092.01     36.50 o 
  -3  11   1      557.82      487.94     19.35 o 
  -2  11   1     2089.30     2271.04     53.52 o 
  -1  11   1        0.05        4.48      3.64 o 
   0  11   1      441.03      457.12     22.06 o 
   1  11   1      212.48      256.70     22.03 o 
   2  11   1      346.22      311.07     13.28 o 
   3  11   1        0.08        0.46      1.81 o 
   4  11   1      569.29      524.36     18.41 o 
   5  11   1       44.68       26.30      5.97 o 
   6  11   1        5.98        0.09      2.46 o 
   7  11   1       11.42       10.83      4.30 o 
   8  11   1      462.17      490.49     30.40 o 
   9  11   1      512.54      493.39     20.42 o 
  10  11   1       39.87       35.49      8.30 o 
  11  11   1      163.15      152.71     16.63 o 
  12  11   1       35.72       43.68      9.94 o 
  13  11   1        7.44        7.33     32.48 o 
 -13  12   1       96.22       86.01     16.42 o 
 -12  12   1      367.66      406.62     34.04 o 
 -11  12   1      110.40       80.27     13.77 o 
 -10  12   1       50.75       53.63      8.92 o 
  -9  12   1       66.88       51.91      8.68 o 
  -8  12   1      635.09      572.67     21.53 o 
  -7  12   1      743.49      639.69     25.57 o 
  -6  12   1     1227.27     1154.89     33.34 o 
  -5  12   1      781.07      798.85     21.12 o 
  -4  12   1       20.80       18.82      4.19 o 
  -3  12   1       44.16       45.17      6.51 o 
  -2  12   1     2283.71     2500.27     58.37 o 
  -1  12   1       86.26       75.08     10.66 o 
   0  12   1       11.60        4.42      4.68 o 
   1  12   1      662.32      728.65     25.04 o 
   2  12   1       68.66       93.44      7.67 o 
   3  12   1        0.23       -0.40      2.32 o 
   4  12   1       23.39       19.55      4.74 o 
   5  12   1      790.47      772.56     38.57 o 
   6  12   1       27.86       25.02      6.84 o 
   7  12   1       21.54       26.33      7.09 o 
   8  12   1      418.94      404.17     20.18 o 
   9  12   1      109.16       92.15     10.41 o 
  10  12   1      173.29      175.00     22.42 o 
  11  12   1       27.20       25.44     18.10 o 
  12  12   1      306.15      371.35     38.23 o 
 -13  13   1       34.05       38.35     11.77 o 
 -12  13   1       24.77       37.74     11.44 o 
 -11  13   1      113.47      109.67     14.66 o 
 -10  13   1      969.22      957.97     35.45 o 
  -9  13   1       29.46       35.43      7.48 o 
  -8  13   1       63.00       57.89      9.19 o 
  -7  13   1      249.87      233.32     15.54 o 
  -6  13   1      893.44      836.30     29.18 o 
  -5  13   1        9.67        7.66      3.58 o 
  -4  13   1      220.01      221.69     12.77 o 
  -3  13   1      201.30      165.16     10.88 o 
  -2  13   1      135.79      143.93     12.33 o 
  -1  13   1     3086.57     3141.87     67.91 o 
   0  13   1      141.92      163.85     16.08 o 
   1  13   1      363.42      461.76     20.79 o 
   2  13   1      261.99      262.55     13.34 o 
   3  13   1      250.00      241.54     15.20 o 
   4  13   1        3.62        0.04      3.16 o 
   5  13   1        2.82        3.48      3.61 o 
   6  13   1       56.82       47.38      7.49 o 
   7  13   1     1497.04     1403.71     33.09 o 
   8  13   1      240.28      240.56     18.37 o 
   9  13   1       29.32       35.08      9.79 o 
  10  13   1        9.98        9.16     10.16 o 
  11  13   1       22.37       29.69      9.19 o 
  12  13   1       40.31       34.55     11.77 o 
 -13  14   1        2.18        5.00     15.04 o 
 -12  14   1       44.98       40.46     23.71 o 
 -11  14   1       66.38       75.20     10.89 o 
 -10  14   1       21.08       23.37      6.80 o 
  -9  14   1       88.59       72.36     13.70 o 
  -8  14   1       26.18       23.36      6.16 o 
  -7  14   1      195.48      184.16     14.60 o 
  -6  14   1      414.77      424.72     24.72 o 
  -5  14   1       14.25        6.68      4.04 o 
  -4  14   1      251.15      217.57     12.86 o 
  -3  14   1       12.00       10.07      5.92 o 
  -2  14   1      206.23      185.41     17.40 o 
  -1  14   1      546.78      554.14     47.93 o 
   0  14   1      167.37      193.90     14.72 o 
   1  14   1      112.20      115.60      9.72 o 
   2  14   1       70.31       53.59      9.20 o 
   3  14   1       21.56       17.75      4.49 o 
   4  14   1       59.24       53.25      6.82 o 
   5  14   1       74.74       74.83      7.13 o 
   6  14   1       25.58       32.78      6.85 o 
   7  14   1      152.39      167.69     13.81 o 
   8  14   1       13.15       10.26      4.09 o 
   9  14   1        0.16       -1.44      4.34 o 
  10  14   1      291.49      258.22     25.38 o 
  11  14   1      228.83      212.96     24.31 o 
  12  14   1      165.93      182.73     31.49 o 
 -12  15   1      108.68      105.38     18.02 o 
 -11  15   1       18.76       41.12      9.49 o 
 -10  15   1      144.72      166.86     15.74 o 
  -9  15   1       43.28       44.62      8.40 o 
  -8  15   1      248.66      196.21     16.00 o 
  -7  15   1      916.13      892.98     32.65 o 
  -6  15   1      163.94      172.45     14.22 o 
  -5  15   1        7.42        8.87      4.60 o 
  -4  15   1       74.91       66.81      8.68 o 
  -3  15   1       83.77       78.11     11.16 o 
  -2  15   1      134.59      151.79     16.64 o 
  -1  15   1       41.25       67.32     11.34 o 
   0  15   1      365.13      321.20     23.52 o 
   1  15   1      307.48      358.02     17.42 o 
   2  15   1       16.04       10.28      5.06 o 
   3  15   1      995.85      957.14     36.49 o 
   4  15   1       26.82       18.79      5.36 o 
   5  15   1       13.20       14.04      4.74 o 
   6  15   1      303.23      312.73     19.37 o 
   7  15   1        0.03        7.91      5.87 o 
   8  15   1        1.81        0.09      3.67 o 
   9  15   1       72.71       47.68      8.30 o 
  10  15   1      405.38      367.29     37.75 o 
  11  15   1      260.46      288.66     28.89 o 
 -12  16   1      134.26      158.76     22.25 o 
 -11  16   1      562.31      508.33     57.85 o 
 -10  16   1       23.09       15.44      5.94 o 
  -9  16   1      219.18      244.82     18.84 o 
  -8  16   1      208.18      174.44     15.44 o 
  -7  16   1      170.74      177.56     18.69 o 
  -6  16   1       51.74       38.17      7.29 o 
  -5  16   1       68.00       52.77      8.35 o 
  -4  16   1      347.02      364.08     27.26 o 
  -3  16   1       49.56       45.81      7.59 o 
  -2  16   1       76.02       77.52     12.79 o 
  -1  16   1      238.13      231.36     21.19 o 
   0  16   1      205.68      177.01     25.41 o 
   1  16   1      169.17      170.50     12.59 o 
   2  16   1      453.31      415.28     27.23 o 
   3  16   1       25.69       13.70      4.78 o 
   4  16   1       82.24       61.53      7.39 o 
   5  16   1        9.10        8.86      4.52 o 
   6  16   1      466.62      432.95     23.04 o 
   7  16   1      132.18      127.19     12.81 o 
   8  16   1       22.41       34.22      7.62 o 
   9  16   1       79.10       70.41     14.29 o 
  10  16   1       37.72       61.40     15.14 o 
  11  16   1      382.69      432.67     35.60 o 
 -11  17   1      132.87      108.35     17.56 o 
 -10  17   1       83.18       96.97     12.66 o 
  -9  17   1       90.62       61.98     10.14 o 
  -8  17   1        1.86        5.61      6.66 o 
  -7  17   1      192.62      198.14     16.39 o 
  -6  17   1      148.07      131.48     13.57 o 
  -5  17   1       56.41       52.89      8.68 o 
  -4  17   1       49.92       39.57      7.46 o 
  -3  17   1      186.97      191.90     15.27 o 
  -2  17   1      162.17      141.73     17.05 o 
  -1  17   1        0.02       -3.04      4.83 o 
   0  17   1       12.58        9.19      5.27 o 
   1  17   1        0.21        8.41      4.90 o 
   2  17   1     1299.43     1263.22     48.59 o 
   3  17   1        2.07        1.27      2.71 o 
   4  17   1      443.96      475.73     24.43 o 
   5  17   1      442.98      394.41     22.47 o 
   6  17   1       61.97       44.64      8.15 o 
   7  17   1      156.16      164.38     14.86 o 
   8  17   1       98.12       98.82     11.82 o 
   9  17   1      130.38      135.59     19.58 o 
  10  17   1       44.92       40.24     12.33 o 
  11  17   1       10.19       -6.68      6.68 o 
 -11  18   1      173.26      194.89     24.12 o 
 -10  18   1       23.03       36.77      8.99 o 
  -9  18   1        8.24        1.58      4.86 o 
  -8  18   1       68.17       45.95     10.28 o 
  -7  18   1      230.12      242.64     18.49 o 
  -6  18   1       60.70       66.36     10.43 o 
  -5  18   1      123.69      120.99     13.01 o 
  -4  18   1      275.97      271.62     18.62 o 
  -3  18   1      161.83      141.45     13.67 o 
  -2  18   1      629.75      614.16     36.23 o 
  -1  18   1       30.37       26.54      8.60 o 
   0  18   1     1032.36     1041.21     37.63 o 
   1  18   1      200.84      213.75     21.36 o 
   2  18   1       40.80       36.52      6.72 o 
   3  18   1       73.45       64.63      9.61 o 
   4  18   1        8.26       -1.93      4.80 o 
   5  18   1      205.24      217.05     17.44 o 
   6  18   1        2.33       -2.97      4.31 o 
   7  18   1        6.64        0.88     10.42 o 
   8  18   1       23.78       20.37      6.31 o 
   9  18   1      429.25      421.78     33.58 o 
  10  18   1       31.76       62.50     14.48 o 
 -10  19   1        5.22       16.56      6.02 o 
  -9  19   1       11.53        8.20      5.18 o 
  -8  19   1       39.24       38.94      8.67 o 
  -7  19   1        6.59        6.12      5.51 o 
  -6  19   1      111.86      119.88     13.49 o 
  -5  19   1        2.60       -1.85      4.23 o 
  -4  19   1       25.06       13.84      5.26 o 
  -3  19   1       12.81       10.91      5.19 o 
  -2  19   1      289.93      241.49     23.98 o 
  -1  19   1        8.08       15.85      9.55 o 
   0  19   1     1100.41     1034.99     54.28 o 
   1  19   1      444.04      357.88     28.04 o 
   2  19   1      176.95      181.76     16.76 o 
   3  19   1       24.71        4.03      5.99 o 
   4  19   1       26.89       19.41      6.43 o 
   5  19   1      307.84      304.95     21.22 o 
   6  19   1      142.02      131.33     14.16 o 
   7  19   1       67.84       73.20     10.83 o 
   8  19   1        5.94       36.71     20.18 o 
   9  19   1       49.11       55.33     13.84 o 
  10  19   1       46.05       53.45     13.77 o 
 -10  20   1       28.26       14.66     16.34 o 
  -9  20   1       63.69       68.84     11.38 o 
  -8  20   1      189.18      208.63     18.41 o 
  -7  20   1       13.95       17.55      6.40 o 
  -6  20   1        8.00       16.82      7.57 o 
  -5  20   1       32.31       24.21      6.90 o 
  -4  20   1      107.03       90.64     11.70 o 
  -3  20   1        9.54        5.67      3.94 o 
  -2  20   1       59.47       57.33     12.51 o 
  -1  20   1      121.20      136.22     18.35 o 
   0  20   1      417.96      477.40     27.46 o 
   1  20   1      476.26      451.77     32.04 o 
   2  20   1        2.02        3.69     12.38 o 
   3  20   1       28.41       52.60      8.68 o 
   4  20   1       73.86       85.29     11.97 o 
   5  20   1      160.04      139.69     14.92 o 
   6  20   1      328.31      369.21     23.89 o 
   7  20   1      358.52      371.15     24.06 o 
   8  20   1        0.68        8.31     10.17 o 
   9  20   1        7.99       39.28     11.66 o 
  -9  21   1       10.25       19.73      7.06 o 
  -8  21   1      163.19      168.69     16.94 o 
  -7  21   1        4.29       -7.58      7.58 o 
  -6  21   1        1.60       -0.98      4.80 o 
  -5  21   1       35.39       31.33      8.00 o 
  -4  21   1      396.35      410.30     24.97 o 
  -3  21   1      136.32      125.80     13.95 o 
  -2  21   1        4.75        6.93      6.55 o 
  -1  21   1       46.84       37.21      8.74 o 
   0  21   1      220.38      188.32     21.50 o 
   1  21   1      108.82       97.64     15.92 o 
   2  21   1        3.89       12.60     14.15 o 
   3  21   1      637.56      598.81     27.24 o 
   4  21   1      360.69      343.59     23.50 o 
   5  21   1        2.20        9.68      5.59 o 
   6  21   1       53.11       47.18      9.21 o 
   7  21   1       18.56       22.12      7.26 o 
   8  21   1      174.43      182.87     23.10 o 
  -9  22   1       14.07        8.63     12.35 o 
  -8  22   1        0.03        0.14      7.62 o 
  -7  22   1       74.14       78.58     11.66 o 
  -6  22   1      201.46      200.42     18.46 o 
  -5  22   1       11.41        5.41      4.79 o 
  -4  22   1        0.26        1.89      5.89 o 
  -3  22   1       24.09       31.73      8.37 o 
  -2  22   1      239.28      232.70     19.36 o 
  -1  22   1      234.19      259.73     21.61 o 
   0  22   1        4.41       13.88      7.66 o 
   1  22   1        9.91       28.86     17.89 o 
   2  22   1        0.74       -3.19      6.33 o 
   3  22   1       60.30       55.74     10.52 o 
   4  22   1        5.39        7.64      5.31 o 
   5  22   1      160.89      161.06     16.64 o 
   6  22   1      205.55      183.88     17.88 o 
   7  22   1      143.91      150.03     21.87 o 
   8  22   1       18.54       35.82     11.29 o 
  -8  23   1      117.36      124.24     25.05 o 
  -7  23   1       11.04       -1.61      6.56 o 
  -6  23   1       11.22        1.88      9.26 o 
  -5  23   1      172.56      155.92     21.21 o 
  -4  23   1        0.48        1.94      5.04 o 
  -3  23   1       19.41       26.23      8.27 o 
  -2  23   1       15.59       17.82      6.04 o 
  -1  23   1        3.30        0.06      6.41 o 
   0  23   1        0.19       -3.96     12.83 o 
   1  23   1       62.80       44.57     11.27 o 
   2  23   1       29.40       26.29     18.69 o 
   3  23   1       13.23       20.68      7.60 o 
   4  23   1        2.62        4.73      6.88 o 
   5  23   1      131.06      157.67     15.09 o 
   6  23   1       12.37       19.24      7.36 o 
   7  23   1       23.18       34.87     11.40 o 
  -7  24   1        0.01        5.97      5.57 o 
  -6  24   1       87.73       92.26     13.47 o 
  -5  24   1       36.28       37.75      9.14 o 
  -4  24   1        1.88       -1.81      8.22 o 
  -3  24   1       18.46       27.11      8.04 o 
  -2  24   1       86.65       96.64     11.90 o 
  -1  24   1       59.80       83.40     16.11 o 
   0  24   1       10.17       16.41      8.15 o 
   1  24   1      124.55      149.13     21.16 o 
   2  24   1       47.82       39.29     11.45 o 
   3  24   1       24.62       15.14      6.20 o 
   4  24   1       32.79       38.59      9.13 o 
   5  24   1       78.26       78.01     11.16 o 
   6  24   1      112.96      113.18     13.27 o 
  -6  25   1        0.61        6.75      7.65 o 
  -5  25   1       21.22       20.73     10.09 o 
  -4  25   1       14.72       22.36     15.73 o 
  -3  25   1        8.10       -3.74      6.83 o 
  -2  25   1      108.41      100.71     13.78 o 
  -1  25   1       62.38       64.53     15.00 o 
   0  25   1        2.73       23.05     16.11 o 
   1  25   1        5.48        5.19      7.21 o 
   2  25   1       16.19        9.69      6.07 o 
   3  25   1      534.62      542.30     32.38 o 
   4  25   1      127.00      133.72     16.39 o 
   5  25   1        5.96        8.27     13.96 o 
  -4  26   1       15.60        7.65     10.37 o 
  -3  26   1      180.68      191.92     20.95 o 
  -2  26   1       93.68      111.47     19.46 o 
  -1  26   1      118.66      129.28     22.77 o 
   0  26   1       13.63       25.85     10.59 o 
   1  26   1       34.62       60.99     15.22 o 
   2  26   1       96.08       93.87     14.61 o 
   3  26   1        4.90       18.06      7.23 o 
  -2  27   1        1.05       18.83      9.24 o 
  -1  27   1        1.56        3.10      7.67 o 
   0  27   1       38.11       42.07     13.28 o 
   1  27   1      239.61      264.78     29.78 o 
 -15   0   2      490.35      520.51     59.88 o 
 -14   0   2        2.72       14.44      9.01 o 
 -13   0   2       83.05       71.07     14.19 o 
 -12   0   2      645.58      592.24     37.77 o 
 -11   0   2      206.74      178.21     19.93 o 
 -10   0   2        3.31        7.09      7.07 o 
  -9   0   2        0.09        5.66      3.56 o 
  -8   0   2      776.16      931.87     29.70 o 
  -7   0   2     3898.73     3974.38     69.89 o 
  -6   0   2      191.98      169.52      9.39 o 
  -5   0   2      514.70      517.72     16.70 o 
  -4   0   2      261.20      244.63     11.59 o 
  -3   0   2     1506.19     1339.30     21.70 o 
  -2   0   2    11902.15    11983.11    168.76 o 
  -1   0   2     4517.71     3971.63     52.55 o 
   0   0   2       56.91      170.84      6.84 o 
   1   0   2     4724.99     4429.89     45.98 o 
   2   0   2     1139.60      844.83     14.48 o 
   3   0   2     1489.35     1297.03     30.17 o 
   4   0   2     4812.37     4447.74    222.46 o 
   5   0   2     2072.04     1804.46     62.01 o 
   6   0   2     4755.30     4527.18     63.03 o 
   7   0   2      308.72      327.86     13.56 o 
   8   0   2       10.79        9.30      4.72 o 
   9   0   2      259.23      253.06     13.80 o 
  10   0   2       89.67       72.22     10.15 o 
  11   0   2      218.21      213.62     32.20 o 
  12   0   2       53.19       74.05     20.38 o 
  13   0   2      330.38      412.46     49.38 o 
 -15   1   2       12.18       26.94     11.06 o 
 -14   1   2       88.33       96.36     12.33 o 
 -13   1   2       59.62       60.22      9.16 o 
 -12   1   2      172.42      119.50     12.40 o 
 -11   1   2       29.44       25.03      5.87 o 
 -10   1   2      106.01       87.95     12.36 o 
  -9   1   2        5.05       14.81      3.49 o 
  -8   1   2      229.18      187.99     10.55 o 
  -7   1   2       91.13       39.31     20.56 o 
  -6   1   2      171.29      190.54      8.10 o 
  -5   1   2      135.94      143.89      6.00 o 
  -4   1   2       17.10       44.61      3.71 o 
  -3   1   2     2183.71     1995.90     20.78 o 
  -2   1   2      395.99      364.34      8.94 o 
  -1   1   2      542.68      528.07     11.80 o 
   0   1   2     6911.15     6993.40     53.33 o 
   1   1   2      227.44      302.92      7.62 o 
   2   1   2     5867.39     5528.57     70.95 o 
   3   1   2      228.24      149.54      5.03 o 
   4   1   2        4.93       21.55      1.98 o 
   5   1   2       48.73       33.92      6.15 o 
   6   1   2      696.20      656.24     12.64 o 
   7   1   2      463.42      474.99     12.52 o 
   8   1   2      192.46      170.21      7.52 o 
   9   1   2      790.03      754.00     34.09 o 
  10   1   2      144.41      171.45      9.58 o 
  11   1   2       12.92        2.28      5.56 o 
  12   1   2       40.11       48.61     12.39 o 
  13   1   2        6.78       10.91      7.42 o 
 -15   2   2      161.82      136.76     17.52 o 
 -14   2   2      147.16      130.07     14.01 o 
 -13   2   2      130.27      107.91     12.23 o 
 -12   2   2      152.91      144.68     13.42 o 
 -11   2   2       25.68       34.33      6.56 o 
 -10   2   2        6.34       15.39      4.47 o 
  -9   2   2       84.05      102.55      8.51 o 
  -8   2   2       40.19       40.71      5.62 o 
  -7   2   2      473.80      430.21     98.85 o 
  -6   2   2     2934.22     3222.37     38.66 o 
  -5   2   2       52.48       80.41      4.85 o 
  -4   2   2       74.99       81.48      4.88 o 
  -3   2   2     1458.15     1759.31     20.96 o 
  -2   2   2    11126.82    11447.94     70.18 o 
  -1   2   2     1661.29     1424.27     20.14 o 
   0   2   2    32102.24    30537.96    148.58 o 
   1   2   2    10004.72     9252.09    103.20 o 
   2   2   2     8595.04     7874.99    107.75 o 
   3   2   2      603.40      487.08      9.99 o 
   4   2   2      199.40      134.52     10.35 o 
   5   2   2     2740.19     2628.48     73.39 o 
   6   2   2       15.18       34.35      4.49 o 
   7   2   2      208.29      207.11      8.25 o 
   8   2   2      555.30      543.96     14.53 o 
   9   2   2        9.04       20.65      5.24 o 
  10   2   2       15.39       28.95      5.09 o 
  11   2   2      168.63      161.26     14.11 o 
  12   2   2       44.81       34.94     10.02 o 
  13   2   2       26.45       48.27     12.91 o 
 -15   3   2       15.59        0.73      6.33 o 
 -14   3   2        4.84       10.23      5.51 o 
 -13   3   2      250.21      262.45     19.01 o 
 -12   3   2      100.00      102.15     11.38 o 
 -11   3   2       21.21       17.42      5.11 o 
 -10   3   2      426.17      407.58     19.94 o 
  -9   3   2      312.64      272.53     17.63 o 
  -8   3   2       23.88       28.06      4.92 o 
  -7   3   2       49.96       35.35      9.06 o 
  -6   3   2       10.06       10.28      2.04 o 
  -5   3   2      278.50      241.87      8.43 o 
  -4   3   2      391.01      345.67     11.21 o 
  -3   3   2      373.45      471.48     10.81 o 
  -2   3   2     5276.46     5365.20     46.69 o 
  -1   3   2      459.71      453.13     15.58 o 
   0   3   2     5172.30     5238.05     95.68 o 
   1   3   2       10.29       18.76      1.59 o 
   2   3   2      857.77      801.08     11.07 o 
   3   3   2     1803.58     1610.41     15.62 o 
   4   3   2     2092.36     2177.95     61.94 o 
   5   3   2        3.11       12.29      2.45 o 
   6   3   2      178.76      172.67      6.41 o 
   7   3   2       12.57       22.47      2.98 o 
   8   3   2      768.32      815.11     17.73 o 
   9   3   2      514.66      465.31     14.38 o 
  10   3   2      128.67      127.27     11.31 o 
  11   3   2        1.59        2.57      5.38 o 
  12   3   2       27.42       43.02     11.63 o 
  13   3   2       19.30       41.22     10.33 o 
 -15   4   2       24.57       38.28     10.62 o 
 -14   4   2        7.09        2.58      6.20 o 
 -13   4   2       35.22       42.19      7.95 o 
 -12   4   2        0.42       -4.51      4.51 o 
 -11   4   2       10.94       14.85      4.98 o 
 -10   4   2      294.40      251.13     18.18 o 
  -9   4   2       34.02       35.52      6.87 o 
  -8   4   2        1.40        4.19      2.45 o 
  -7   4   2        6.57        5.19      1.52 o 
  -6   4   2      201.03      188.76      7.72 o 
  -5   4   2     1447.81     1476.28     19.68 o 
  -4   4   2     1265.54     1331.65     19.25 o 
  -3   4   2      103.24       81.59      4.65 o 
  -2   4   2     4652.94     4803.80     43.94 o 
  -1   4   2     5343.08     5302.47     56.21 o 
   0   4   2     1302.37     1239.03     40.20 o 
   1   4   2      951.16      852.75     14.31 o 
   2   4   2      499.16      369.73      7.84 o 
   3   4   2      324.45      247.39      7.51 o 
   4   4   2       69.58       84.14      3.84 o 
   5   4   2      100.57      110.23      5.35 o 
   6   4   2      154.57      137.89      6.71 o 
   7   4   2      649.63      645.56     13.68 o 
   8   4   2      269.01      293.93     10.82 o 
   9   4   2       50.40       59.16      5.29 o 
  10   4   2       19.15       25.96      4.73 o 
  11   4   2      375.53      382.79     22.30 o 
  12   4   2      477.23      566.43     39.04 o 
  13   4   2       87.66       96.84     18.41 o 
 -15   5   2       63.20       89.78     14.64 o 
 -14   5   2       41.86       61.47     10.38 o 
 -13   5   2      191.05      173.51     15.68 o 
 -12   5   2      524.77      503.78     25.05 o 
 -11   5   2       21.28        8.12      5.43 o 
 -10   5   2      559.75      581.01     27.78 o 
  -9   5   2      500.64      465.97     21.52 o 
  -8   5   2      596.96      619.55     24.80 o 
  -7   5   2      147.28       83.34     15.85 o 
  -6   5   2      227.39      210.24      8.25 o 
  -5   5   2     2234.33     2158.78     25.83 o 
  -4   5   2      754.66      827.16     15.51 o 
  -3   5   2      350.48      368.76     10.05 o 
  -2   5   2      359.61      375.58      8.28 o 
  -1   5   2     1659.51     1831.46     29.13 o 
   0   5   2     2909.28     2963.90     31.69 o 
   1   5   2      755.50      805.75     11.09 o 
   2   5   2       48.79       49.64      2.52 o 
   3   5   2      993.41      882.52     21.17 o 
   4   5   2      227.10      236.35      6.45 o 
   5   5   2      116.98       87.29      9.68 o 
   6   5   2       56.22       60.90      4.07 o 
   7   5   2     1155.60     1052.16     20.05 o 
   8   5   2      827.26      824.25     18.16 o 
   9   5   2        9.42       15.30      3.04 o 
  10   5   2      279.75      245.43     13.68 o 
  11   5   2      491.15      494.95     28.07 o 
  12   5   2       95.94      143.75     23.09 o 
  13   5   2        3.53        5.96      7.64 o 
 -15   6   2       19.27       20.33      9.14 o 
 -14   6   2      148.99      163.85     16.10 o 
 -13   6   2      171.74      163.23     15.21 o 
 -12   6   2        8.03       10.48      5.07 o 
 -11   6   2      154.47      165.09     16.28 o 
 -10   6   2       91.92      109.28     12.63 o 
  -9   6   2      220.69      220.16     12.08 o 
  -8   6   2      791.90      808.02     20.16 o 
  -7   6   2      211.34      230.45     10.20 o 
  -6   6   2      265.30      326.87     11.19 o 
  -5   6   2      779.88      761.37     15.72 o 
  -4   6   2      501.46      560.88     13.19 o 
  -3   6   2      423.09      502.14     12.15 o 
  -2   6   2     1687.04     1719.93     30.45 o 
  -1   6   2      330.43      330.53     18.27 o 
   0   6   2      848.34      872.91     14.51 o 
   1   6   2      299.57      287.18      8.11 o 
   2   6   2      964.38      829.03     15.68 o 
   3   6   2     1842.31     1904.70     18.33 o 
   4   6   2      924.22      962.37     17.70 o 
   5   6   2      245.64      245.81      7.63 o 
   6   6   2      117.83       85.86      4.97 o 
   7   6   2      692.14      652.50     14.28 o 
   8   6   2        9.10       11.27      3.08 o 
   9   6   2       62.35       45.98      4.90 o 
  10   6   2       98.68       99.21      8.94 o 
  11   6   2       10.00       15.09      6.31 o 
  12   6   2      109.84      142.33     20.54 o 
  13   6   2      423.90      446.56     41.80 o 
 -14   7   2      150.18      189.44     17.10 o 
 -13   7   2        1.88        4.80      4.93 o 
 -12   7   2      496.70      472.49     28.78 o 
 -11   7   2       30.74       26.29      7.29 o 
 -10   7   2       12.71       17.70      4.98 o 
  -9   7   2       44.63       36.18      5.17 o 
  -8   7   2      512.84      495.77     19.45 o 
  -7   7   2      133.42      131.78      8.44 o 
  -6   7   2      827.66      872.84     20.25 o 
  -5   7   2       83.23       62.71      4.74 o 
  -4   7   2      375.70      340.73     10.63 o 
  -3   7   2       14.27       19.31      3.88 o 
  -2   7   2      815.69      907.45     33.14 o 
  -1   7   2      159.00      197.55     10.97 o 
   0   7   2       29.89       40.67      3.29 o 
   1   7   2      755.03      830.04     14.75 o 
   2   7   2        5.17        4.60      1.29 o 
   3   7   2      159.20      182.73      6.19 o 
   4   7   2       97.55       87.09      4.48 o 
   5   7   2      648.56      647.67     13.15 o 
   6   7   2        0.89        6.16      2.31 o 
   7   7   2       34.24       40.99      3.88 o 
   8   7   2      750.51      757.55     16.69 o 
   9   7   2      137.58      120.35      6.42 o 
  10   7   2       46.89       49.87      6.88 o 
  11   7   2       76.21       73.99     10.76 o 
  12   7   2       84.84       85.29     33.56 o 
  13   7   2        3.50       10.51      6.93 o 
 -14   8   2        2.55        6.61      6.30 o 
 -13   8   2        5.92        3.07      4.48 o 
 -12   8   2        4.73       -0.57      4.79 o 
 -11   8   2      137.83      139.79     15.32 o 
 -10   8   2       37.49       28.04      5.80 o 
  -9   8   2      383.93      436.96     18.79 o 
  -8   8   2      191.43      184.01     13.65 o 
  -7   8   2       13.40       11.88      3.05 o 
  -6   8   2      613.85      635.26     17.78 o 
  -5   8   2      306.07      273.22     15.94 o 
  -4   8   2      753.02      787.87     20.01 o 
  -3   8   2       83.06       56.22      4.99 o 
  -2   8   2      528.42      618.56     16.57 o 
  -1   8   2     1251.97     1212.67     28.41 o 
   0   8   2      284.04      343.57     10.86 o 
   1   8   2      445.50      492.91     12.28 o 
   2   8   2       41.36       34.45      3.20 o 
   3   8   2       18.39       22.31      2.43 o 
   4   8   2      291.72      310.12      8.86 o 
   5   8   2       10.53        5.82      2.02 o 
   6   8   2      179.06      175.02      7.19 o 
   7   8   2      118.27      110.38      7.88 o 
   8   8   2      191.46      177.82      8.38 o 
   9   8   2      139.81      157.33     17.87 o 
  10   8   2       16.81       17.83      4.74 o 
  11   8   2        0.02       -4.75      4.75 o 
  12   8   2        0.53       -1.84     14.20 o 
  13   8   2       38.96       48.03     13.39 o 
 -14   9   2        3.19       -0.15      6.60 o 
 -13   9   2      180.63      167.39     22.09 o 
 -12   9   2       41.82       35.16     10.38 o 
 -11   9   2        2.42        7.03      4.73 o 
 -10   9   2      119.78       94.98     11.02 o 
  -9   9   2       48.13       37.03      7.06 o 
  -8   9   2      270.52      241.77     13.59 o 
  -7   9   2      454.42      433.92     17.23 o 
  -6   9   2      601.04      582.07     16.00 o 
  -5   9   2      229.32      211.49     10.61 o 
  -4   9   2     1427.73     1013.03    304.25 o 
  -3   9   2     1321.61     1428.96     25.48 o 
  -2   9   2      273.57      284.07     12.10 o 
  -1   9   2        0.49        7.10      3.21 o 
   0   9   2        0.61       12.96      4.06 o 
   1   9   2      370.30      383.89     13.06 o 
   2   9   2     3925.22     4210.71     34.54 o 
   3   9   2       10.70        8.76      1.84 o 
   4   9   2      431.71      379.48     10.40 o 
   5   9   2        0.25        1.71      1.71 o 
   6   9   2      118.52      100.97      5.74 o 
   7   9   2       27.09       36.78      4.16 o 
   8   9   2      210.31      202.82     11.37 o 
   9   9   2     1214.49     1197.02     39.83 o 
  10   9   2       45.78       47.05      8.87 o 
  11   9   2      189.00      218.31     18.82 o 
  12   9   2       17.49        5.06      8.50 o 
 -14  10   2       15.85       12.18      8.06 o 
 -13  10   2       15.53       41.11     11.55 o 
 -12  10   2       80.64       77.56     14.52 o 
 -11  10   2      191.67      175.79     16.11 o 
 -10  10   2        5.73        9.64      4.51 o 
  -9  10   2      279.75      277.10     18.07 o 
  -8  10   2      579.95      545.09     20.61 o 
  -7  10   2      140.08      133.13      9.93 o 
  -6  10   2      412.21      422.19     16.41 o 
  -5  10   2       54.06       44.53      5.58 o 
  -4  10   2      239.71      185.59     11.43 o 
  -3  10   2      132.27       88.99     12.04 o 
  -2  10   2      527.86      587.27     18.44 o 
  -1  10   2      448.26      403.55     41.44 o 
   0  10   2     2267.45     2345.53     67.94 o 
   1  10   2      524.16      554.92     14.74 o 
   2  10   2     1319.11     1365.79     20.97 o 
   3  10   2       16.21       13.54      2.62 o 
   4  10   2     1150.39     1048.96     19.48 o 
   5  10   2      123.40      128.57      7.22 o 
   6  10   2      606.40      612.12     14.58 o 
   7  10   2     1002.82      963.21     20.11 o 
   8  10   2       17.70       14.07      4.18 o 
   9  10   2       79.18       84.12     11.32 o 
  10  10   2        6.12        2.48      4.27 o 
  11  10   2      439.61      495.42     28.81 o 
  12  10   2        5.74       -2.65      6.36 o 
 -14  11   2       69.97       92.41     19.02 o 
 -13  11   2        3.98       -5.96      7.01 o 
 -12  11   2       22.22       12.61      5.75 o 
 -11  11   2      293.95      286.44     20.21 o 
 -10  11   2      635.33      599.80     27.79 o 
  -9  11   2       68.09       71.05      9.54 o 
  -8  11   2       43.40       50.18      7.87 o 
  -7  11   2       15.70       18.32      4.30 o 
  -6  11   2        8.06       12.02      3.97 o 
  -5  11   2     1249.17     1273.27     28.57 o 
  -4  11   2      158.15      123.17      9.89 o 
  -3  11   2     1092.97     1173.52     28.29 o 
  -2  11   2      232.51      191.69     11.86 o 
  -1  11   2      119.71       72.51     21.53 o 
   0  11   2      181.06      230.67     37.19 o 
   1  11   2      160.53      175.72      9.71 o 
   2  11   2      850.20      870.72     30.16 o 
   3  11   2      163.62      158.02      7.79 o 
   4  11   2      351.99      305.04     12.38 o 
   5  11   2       19.52       16.96      3.33 o 
   6  11   2      400.00      393.35     14.68 o 
   7  11   2     1485.49     1485.84     31.99 o 
   8  11   2      109.62      138.10      9.92 o 
   9  11   2      671.21      640.19     30.54 o 
  10  11   2       14.41       17.72      6.26 o 
  11  11   2        1.87       16.48      7.49 o 
  12  11   2        8.72       -1.89      6.63 o 
 -13  12   2       71.60       78.68     15.89 o 
 -12  12   2        2.99        8.25      4.99 o 
 -11  12   2      204.81      187.13     16.63 o 
 -10  12   2       78.67       73.88     10.45 o 
  -9  12   2      496.66      442.42     23.18 o 
  -8  12   2       54.86       61.09      8.88 o 
  -7  12   2      979.13      948.49     31.18 o 
  -6  12   2      401.24      387.01     16.77 o 
  -5  12   2      334.97      325.94     15.54 o 
  -4  12   2      339.11      342.00     15.93 o 
  -3  12   2      426.90      483.16     19.05 o 
  -2  12   2       21.66       36.53      5.46 o 
  -1  12   2      536.32      565.31     28.38 o 
   0  12   2     1577.83     1792.51     49.81 o 
   1  12   2      526.73      529.73     17.57 o 
   2  12   2      447.85      403.73     13.69 o 
   3  12   2       26.39       15.64      4.51 o 
   4  12   2       11.66        8.80      5.32 o 
   5  12   2       97.82       80.78     14.28 o 
   6  12   2      110.25      105.31      8.74 o 
   7  12   2      128.10      116.61     10.18 o 
   8  12   2        2.72        2.76      3.64 o 
   9  12   2      250.39      244.45     20.58 o 
  10  12   2      168.48      202.09     18.64 o 
  11  12   2        4.88       15.02      7.23 o 
  12  12   2        0.04      -13.85     13.85 o 
 -13  13   2        7.15       -0.20      6.67 o 
 -12  13   2        0.66        6.21      5.41 o 
 -11  13   2      139.16      143.57     14.60 o 
 -10  13   2      131.55      136.96     15.18 o 
  -9  13   2      202.30      198.79     15.91 o 
  -8  13   2      242.19      228.60     16.64 o 
  -7  13   2      740.40      736.89     28.15 o 
  -6  13   2      382.70      351.07     18.80 o 
  -5  13   2      221.35      253.05     15.38 o 
  -4  13   2       21.03       18.98      4.40 o 
  -3  13   2     2884.89     2896.99     48.31 o 
  -2  13   2     1029.60     1081.53     34.33 o 
  -1  13   2       34.83       64.50      8.72 o 
   0  13   2       39.65       26.42      7.12 o 
   1  13   2      845.33      909.92     24.14 o 
   2  13   2      513.20      430.14     18.00 o 
   3  13   2      361.19      377.43     15.42 o 
   4  13   2      234.26      230.85     14.76 o 
   5  13   2      224.18      190.56     13.46 o 
   6  13   2        3.53       20.86      4.98 o 
   7  13   2       14.45       17.62      5.26 o 
   8  13   2      373.61      360.48     18.49 o 
   9  13   2        0.03       -0.04      7.55 o 
  10  13   2      252.24      287.93     26.61 o 
  11  13   2      147.54      118.59     17.83 o 
 -13  14   2       37.46        6.61     10.25 o 
 -12  14   2        3.89        0.38      5.32 o 
 -11  14   2       78.87       87.82     11.93 o 
 -10  14   2        4.50        3.61      4.18 o 
  -9  14   2      225.34      219.98     17.12 o 
  -8  14   2       54.87       52.01      8.49 o 
  -7  14   2       60.14       74.55      9.34 o 
  -6  14   2      105.99       88.43      9.94 o 
  -5  14   2      635.34      585.36     24.01 o 
  -4  14   2       47.85       34.88      6.15 o 
  -3  14   2       26.33       15.63      4.42 o 
  -2  14   2      462.78      453.61     27.79 o 
  -1  14   2     1420.27     1396.75     76.06 o 
   0  14   2      796.62      809.25     30.09 o 
   1  14   2       47.11       34.78      5.22 o 
   2  14   2      105.81      119.64      8.67 o 
   3  14   2        1.50       -3.66      3.66 o 
   4  14   2       10.40       17.66      5.27 o 
   5  14   2      390.20      378.39     15.01 o 
   6  14   2     1034.18      970.81     35.02 o 
   7  14   2      402.60      388.93     24.70 o 
   8  14   2      206.21      232.22     16.46 o 
   9  14   2      363.03      321.65     32.98 o 
  10  14   2      116.59       99.02     16.46 o 
  11  14   2       67.18      102.73     17.61 o 
 -12  15   2       42.55       52.21     10.02 o 
 -11  15   2       70.24       71.24     10.75 o 
 -10  15   2      118.98      129.83     14.04 o 
  -9  15   2       64.08       52.52      9.03 o 
  -8  15   2        5.39        3.01      3.90 o 
  -7  15   2        2.91       13.80      5.41 o 
  -6  15   2       95.76       76.02      9.60 o 
  -5  15   2     4257.98     4212.71     66.05 o 
  -4  15   2      118.17      102.09     10.25 o 
  -3  15   2       90.40       82.93      9.12 o 
  -2  15   2      155.53      160.73     17.37 o 
  -1  15   2      145.90      138.66     19.53 o 
   0  15   2      409.38      427.90     27.46 o 
   1  15   2        9.78        9.58      3.99 o 
   2  15   2      676.83      570.01     21.43 o 
   3  15   2      163.10      116.64     24.83 o 
   4  15   2      506.70      473.16     22.74 o 
   5  15   2        1.76       -2.93      4.07 o 
   6  15   2       32.36       25.51      6.80 o 
   7  15   2       49.20       39.62      7.05 o 
   8  15   2      497.33      472.64     33.29 o 
   9  15   2       19.95       23.84     10.94 o 
  10  15   2      144.48      154.23     32.42 o 
  11  15   2      118.95      127.60     19.81 o 
 -12  16   2       73.97       61.34     14.08 o 
 -11  16   2      130.64      124.25     14.31 o 
 -10  16   2       44.58       42.21      9.19 o 
  -9  16   2        0.43        4.17      4.70 o 
  -8  16   2      151.86      139.46     13.70 o 
  -7  16   2     1729.78     1583.62     80.38 o 
  -6  16   2        0.46        1.76      3.76 o 
  -5  16   2        7.15       11.95      4.70 o 
  -4  16   2     1476.60     1466.32     39.37 o 
  -3  16   2      322.82      330.45     18.46 o 
  -2  16   2      120.13      116.08     15.45 o 
  -1  16   2      404.89      409.70     30.57 o 
   0  16   2       18.28       28.17     10.71 o 
   1  16   2        0.43       -0.64      2.65 o 
   2  16   2      101.26       87.44     12.43 o 
   3  16   2       26.78       24.87      6.45 o 
   4  16   2      942.03      857.04     33.09 o 
   5  16   2      129.96      120.39     12.30 o 
   6  16   2        9.70       11.16      4.65 o 
   7  16   2       30.43       28.64      6.34 o 
   8  16   2        6.24        9.75      6.59 o 
   9  16   2       42.93       44.83     11.67 o 
  10  16   2        4.41       -1.29      6.36 o 
 -12  17   2       11.14       10.66      9.45 o 
 -11  17   2        5.28       15.72      5.95 o 
 -10  17   2       83.09       55.26      9.85 o 
  -9  17   2      114.30      131.44     14.04 o 
  -8  17   2       50.83       52.94      8.86 o 
  -7  17   2      106.27      110.68     13.67 o 
  -6  17   2      178.07      169.83     19.17 o 
  -5  17   2        0.13       -0.05      4.02 o 
  -4  17   2       89.86       80.65      9.76 o 
  -3  17   2      398.96      388.74     20.67 o 
  -2  17   2      385.36      417.04     29.66 o 
  -1  17   2      102.54       83.09     13.87 o 
   0  17   2       86.01       68.95     12.90 o 
   1  17   2       25.42       10.66      6.55 o 
   2  17   2        6.64        4.50      5.82 o 
   3  17   2      557.28      548.70     23.28 o 
   4  17   2      118.45      125.96     10.45 o 
   5  17   2      207.50      208.79     16.46 o 
   6  17   2        2.65        5.90      4.34 o 
   7  17   2      117.25      109.13     11.96 o 
   8  17   2       15.80       11.59     12.68 o 
   9  17   2       25.60       18.41     23.57 o 
  10  17   2        2.05       -7.17      7.17 o 
 -11  18   2      132.89      132.83     15.26 o 
 -10  18   2        0.07       -1.17      4.52 o 
  -9  18   2      169.22      168.26     16.05 o 
  -8  18   2       29.56       37.23      7.95 o 
  -7  18   2        0.24        1.80      3.94 o 
  -6  18   2      624.42      597.65     27.70 o 
  -5  18   2      158.75      122.48     12.79 o 
  -4  18   2      120.89      109.53     11.72 o 
  -3  18   2      168.86      145.85     13.19 o 
  -2  18   2      313.21      340.46     19.86 o 
  -1  18   2      228.33      224.35     24.04 o 
   0  18   2        1.60       13.70     10.35 o 
   1  18   2     1023.71      990.58     29.84 o 
   2  18   2      646.64      630.74     35.47 o 
   3  18   2       27.31       19.68      5.71 o 
   4  18   2      513.58      480.34     27.38 o 
   5  18   2      285.64      282.63     19.62 o 
   6  18   2       16.21       22.03     12.29 o 
   7  18   2        4.86        6.88      4.04 o 
   8  18   2        1.49        1.71      5.01 o 
   9  18   2       60.40       64.09     14.46 o 
  10  18   2        0.08        2.37      7.40 o 
 -11  19   2       66.49       72.99     15.17 o 
 -10  19   2      141.33      129.64     15.10 o 
  -9  19   2      225.08      243.14     19.86 o 
  -8  19   2       68.00       60.19     10.07 o 
  -7  19   2       89.27       76.42     11.78 o 
  -6  19   2      944.50      884.88     34.56 o 
  -5  19   2      301.10      333.61     20.99 o 
  -4  19   2      468.40      428.78     27.12 o 
  -3  19   2       50.19       44.51      7.84 o 
  -2  19   2       15.94       12.88      5.13 o 
  -1  19   2      248.56      194.28     21.68 o 
   0  19   2      328.70      281.43     20.42 o 
   1  19   2      201.35      182.47     20.22 o 
   2  19   2       46.54       51.37     11.34 o 
   3  19   2      333.83      291.34     20.71 o 
   4  19   2       55.16       50.32      7.97 o 
   5  19   2        4.83        5.13      6.26 o 
   6  19   2      242.61      261.45     19.46 o 
   7  19   2       78.43       91.92     15.98 o 
   8  19   2      278.82      269.45     27.63 o 
   9  19   2      343.09      396.43     34.28 o 
 -10  20   2       34.35       17.02      6.66 o 
  -9  20   2        7.25        0.62      4.77 o 
  -8  20   2        4.80       -5.33      5.33 o 
  -7  20   2       84.29       74.09     10.85 o 
  -6  20   2      150.76      173.46     15.90 o 
  -5  20   2        2.55        3.38      4.17 o 
  -4  20   2       28.82       28.99      7.07 o 
  -3  20   2     1171.29     1191.54     39.34 o 
  -2  20   2      804.46      811.69     32.38 o 
  -1  20   2      436.82      376.07     30.68 o 
   0  20   2      134.29      155.41     15.89 o 
   1  20   2       22.60       25.81      9.13 o 
   2  20   2      385.90      347.27     28.10 o 
   3  20   2       13.05        8.59      5.02 o 
   4  20   2        1.90        2.80      5.50 o 
   5  20   2        0.06       -4.67      4.67 o 
   6  20   2       45.31       41.67      8.94 o 
   7  20   2       25.08       30.93     12.27 o 
   8  20   2       24.58       44.58     11.95 o 
  -9  21   2        8.53        1.68      4.37 o 
  -8  21   2        6.02        0.50      4.27 o 
  -7  21   2       90.48      112.73     13.70 o 
  -6  21   2        3.09       10.60      5.11 o 
  -5  21   2       60.77       66.72     10.37 o 
  -4  21   2        1.90       -0.97      5.01 o 
  -3  21   2      309.27      293.95     20.34 o 
  -2  21   2       35.06       27.85      7.34 o 
  -1  21   2        5.53        9.27     11.90 o 
   0  21   2      159.88      167.75     16.98 o 
   1  21   2        2.33       -4.42      7.23 o 
   2  21   2      186.59      203.84     22.56 o 
   3  21   2      159.75      159.27     16.59 o 
   4  21   2        0.20       -1.27      6.54 o 
   5  21   2        1.62       -0.06      4.58 o 
   6  21   2       14.04       11.48      5.36 o 
   7  21   2      177.99      158.65     22.16 o 
   8  21   2       10.24        5.02      7.13 o 
  -9  22   2       14.15       23.84      8.00 o 
  -8  22   2       27.89       31.65      8.34 o 
  -7  22   2      391.08      418.49     25.77 o 
  -6  22   2       67.51       49.02     16.76 o 
  -5  22   2        4.92       -3.69      4.70 o 
  -4  22   2       96.04      111.50     13.11 o 
  -3  22   2       86.52      104.42     15.53 o 
  -2  22   2        0.84       -4.45      5.07 o 
  -1  22   2       84.70      103.08     14.19 o 
   0  22   2       11.49        9.79      7.49 o 
   1  22   2      165.11      137.97     19.52 o 
   2  22   2      141.17      148.87     20.96 o 
   3  22   2        0.03        7.82      5.55 o 
   4  22   2       27.30       36.89      8.74 o 
   5  22   2       61.98       95.32     13.49 o 
   6  22   2       29.14       35.30      9.31 o 
   7  22   2      113.71      100.83     15.04 o 
  -8  23   2       31.77       19.87      9.21 o 
  -7  23   2       87.37      102.17     18.38 o 
  -6  23   2      182.03      184.70     17.40 o 
  -5  23   2       10.04       16.10      6.71 o 
  -4  23   2      548.14      555.13     29.24 o 
  -3  23   2      452.90      483.03     29.38 o 
  -2  23   2        0.85        6.65      6.59 o 
  -1  23   2      101.99       83.34     13.07 o 
   0  23   2        0.01       -1.05     11.82 o 
   1  23   2      635.79      633.41     42.03 o 
   2  23   2       51.68       55.53     13.06 o 
   3  23   2       53.95       72.31     12.12 o 
   4  23   2        7.11        5.86     12.03 o 
   5  23   2       58.68       50.17     10.37 o 
   6  23   2        1.28       13.47      8.37 o 
  -7  24   2        0.19       -8.17      8.50 o 
  -6  24   2        8.08       35.20     36.96 o 
  -5  24   2       42.47       27.78     23.62 o 
  -4  24   2       93.69      124.66     20.21 o 
  -3  24   2       36.24       51.74     14.22 o 
  -2  24   2      644.60      680.67     37.03 o 
  -1  24   2      325.42      339.93     26.22 o 
   0  24   2      124.36      111.34     18.36 o 
   1  24   2        1.39       14.66      8.45 o 
   2  24   2       14.03       18.53      9.41 o 
   3  24   2      223.41      170.02     26.13 o 
   4  24   2       39.29       35.18      8.90 o 
   5  24   2      162.41      146.98     21.63 o 
  -6  25   2        1.11        5.79      7.62 o 
  -5  25   2      224.90      234.81     28.54 o 
  -4  25   2       41.58       33.79     11.74 o 
  -3  25   2       56.98       62.66     15.51 o 
  -2  25   2      104.44      115.37     16.02 o 
  -1  25   2        3.92        7.21      7.26 o 
   0  25   2       10.12        5.21      8.25 o 
   1  25   2      318.18      347.63     32.63 o 
   2  25   2      300.96      312.73     25.03 o 
   3  25   2       93.61      108.66     15.32 o 
   4  25   2        4.89        1.11      6.50 o 
  -4  26   2       88.25       80.09     27.18 o 
  -3  26   2        0.32       -7.32     11.84 o 
  -2  26   2       11.85       26.44      9.06 o 
  -1  26   2      120.92      147.19     22.79 o 
   0  26   2       10.26        3.54     14.10 o 
   1  26   2        0.07        1.79      6.42 o 
   2  26   2      281.92      327.31     26.60 o 
   3  26   2       58.70       95.88     15.07 o 
 -15   1   3       57.68       53.83     14.06 o 
 -14   1   3        5.82        0.77      4.74 o 
 -13   1   3      137.19      128.72     13.39 o 
 -12   1   3       56.22       44.28      9.54 o 
 -11   1   3       93.93       94.15     10.80 o 
 -10   1   3      401.85      366.43     19.48 o 
  -9   1   3     1710.40     1674.75     38.79 o 
  -8   1   3       55.02       68.03      5.94 o 
  -7   1   3      780.24      762.78     19.30 o 
  -6   1   3       24.56       20.07      2.62 o 
  -5   1   3     1148.89     1202.76     18.99 o 
  -4   1   3        2.86        2.74      1.38 o 
  -3   1   3      441.65      542.05     14.94 o 
  -2   1   3      190.84      188.39      8.69 o 
  -1   1   3     2525.67     2673.27     25.66 o 
   0   1   3      114.54      107.40      4.27 o 
   1   1   3     2931.86     2939.46     26.84 o 
   2   1   3     2937.78     3031.30     66.82 o 
   3   1   3      204.27      170.87     10.59 o 
   4   1   3        1.55       10.38      3.74 o 
   5   1   3      262.89      265.70     11.35 o 
   6   1   3        1.32        4.39      1.43 o 
   7   1   3     1163.09     1137.00     19.88 o 
   8   1   3        0.71        3.59      1.09 o 
   9   1   3      515.15      475.99     10.33 o 
  10   1   3       27.25       12.18     16.25 o 
  11   1   3       70.19       74.75     14.09 o 
  12   1   3        7.24        3.94      6.64 o 
  13   1   3       20.87       28.94     12.90 o 
 -15   2   3       85.40       93.75     12.76 o 
 -14   2   3       36.93       53.05      9.68 o 
 -13   2   3       52.42       52.07      9.03 o 
 -12   2   3      258.89      219.52     16.79 o 
 -11   2   3       13.91       22.62      5.69 o 
 -10   2   3       38.98       39.00      6.84 o 
  -9   2   3      267.89      280.98     19.48 o 
  -8   2   3      209.78      189.72     10.64 o 
  -7   2   3      917.67      956.64     19.80 o 
  -6   2   3     2199.01     2266.99     28.16 o 
  -5   2   3      168.44      206.76      8.56 o 
  -4   2   3       20.31       11.78      2.04 o 
  -3   2   3     9928.42     9767.55     78.89 o 
  -2   2   3      440.10      476.24     11.32 o 
  -1   2   3       11.22       67.04      4.47 o 
   0   2   3     1410.93     1379.17     13.67 o 
   1   2   3     2123.56     2108.30     19.56 o 
   2   2   3     1149.64     1158.81     15.84 o 
   3   2   3     1211.40     1155.20     16.66 o 
   4   2   3     1548.85     1248.15     45.94 o 
   5   2   3     1065.27      980.29     30.90 o 
   6   2   3       45.32       35.44      3.23 o 
   7   2   3       28.94       45.54      4.23 o 
   8   2   3      789.53      742.25     21.34 o 
   9   2   3       61.08       57.94      4.75 o 
  10   2   3       13.40       29.71      9.31 o 
  11   2   3        0.14        0.34      6.82 o 
  12   2   3       71.97       74.20     14.66 o 
  13   2   3       77.02       88.43     17.98 o 
 -15   3   3       61.55       60.13     11.14 o 
 -14   3   3       27.29       25.51      7.01 o 
 -13   3   3       18.33       10.45      5.71 o 
 -12   3   3       10.11        6.62      5.38 o 
 -11   3   3        4.55        4.21      3.60 o 
 -10   3   3      583.17      548.95     27.13 o 
  -9   3   3       28.94       32.23      6.92 o 
  -8   3   3      144.38      128.67      7.95 o 
  -7   3   3       26.38       30.14      4.14 o 
  -6   3   3      136.17      147.97     17.07 o 
  -5   3   3     2235.07     2250.05     34.61 o 
  -4   3   3        8.18        4.87      1.87 o 
  -3   3   3     5341.35     5422.59     37.85 o 
  -2   3   3      530.91      516.03     10.23 o 
  -1   3   3     2703.74     2763.70     25.94 o 
   0   3   3     5345.39     5294.59     75.02 o 
   1   3   3      304.06      260.96      5.66 o 
   2   3   3       23.97       29.38      1.91 o 
   3   3   3      414.77      443.08     13.32 o 
   4   3   3      538.80      609.23     15.69 o 
   5   3   3     2556.79     2684.78     58.73 o 
   6   3   3      336.57      338.93     11.16 o 
   7   3   3     1046.56      921.19     54.70 o 
   8   3   3      396.92      405.77     12.54 o 
   9   3   3        3.33        2.04      3.02 o 
  10   3   3      303.81      256.29     24.13 o 
  11   3   3       28.34       41.76     13.58 o 
  12   3   3      130.85      167.37     22.20 o 
  13   3   3      104.50      101.63     19.03 o 
 -15   4   3        2.61       -5.74      5.74 o 
 -14   4   3      281.03      283.07     21.07 o 
 -13   4   3       70.07       65.04     10.07 o 
 -12   4   3       53.39       29.44      6.37 o 
 -11   4   3       23.87       16.06      4.71 o 
 -10   4   3      221.15      196.96     16.60 o 
  -9   4   3       55.58       77.81      8.43 o 
  -8   4   3        7.59        6.35      2.80 o 
  -7   4   3      272.06      296.31     12.16 o 
  -6   4   3       78.67       43.47     10.27 o 
  -5   4   3      479.25      491.92     13.16 o 
  -4   4   3     1598.45     1620.22     23.21 o 
  -3   4   3       84.21      177.80      6.67 o 
  -2   4   3       95.39      121.02      5.00 o 
  -1   4   3      877.10     1131.32     24.23 o 
   0   4   3        0.14       23.13      2.25 o 
   1   4   3     3450.15     3487.30     23.07 o 
   2   4   3      131.51      194.28      5.35 o 
   3   4   3        0.97        2.61      1.08 o 
   4   4   3     1260.55     1126.58     19.02 o 
   5   4   3        1.33        9.46      2.52 o 
   6   4   3      910.99      945.24     19.78 o 
   7   4   3      244.76      237.91     13.72 o 
   8   4   3       50.57       38.09      6.14 o 
   9   4   3        5.78        3.45      3.61 o 
  10   4   3        8.74        3.71      5.11 o 
  11   4   3       51.80       41.62     13.39 o 
  12   4   3        7.67       34.28     18.13 o 
  13   4   3        1.34        4.99      7.24 o 
 -15   5   3        1.45       11.94      6.01 o 
 -14   5   3       95.62      107.59     13.27 o 
 -13   5   3       58.13       73.23     10.84 o 
 -12   5   3       24.84       21.45      5.61 o 
 -11   5   3      108.75      127.22     14.27 o 
 -10   5   3      722.84      729.26     26.53 o 
  -9   5   3        3.71        7.77      3.64 o 
  -8   5   3      586.28      615.21     18.91 o 
  -7   5   3       40.32       44.23      4.85 o 
  -6   5   3        4.40        1.27      1.71 o 
  -5   5   3        3.03       16.54      2.76 o 
  -4   5   3     8128.94     8419.43     69.40 o 
  -3   5   3      225.70      272.68      8.01 o 
  -2   5   3      475.60      497.65     17.41 o 
  -1   5   3       11.79       32.12      4.52 o 
   0   5   3      104.94       85.95      4.78 o 
   1   5   3       59.24       94.65      4.09 o 
   2   5   3      613.30      743.22     25.30 o 
   3   5   3      460.63      473.79     10.43 o 
   4   5   3      328.00      320.93      8.67 o 
   5   5   3      186.22      185.18      9.70 o 
   6   5   3       18.48       38.60      2.78 o 
   7   5   3        5.35       19.57      4.44 o 
   8   5   3        4.35        0.92      2.34 o 
   9   5   3        0.08        2.67      3.48 o 
  10   5   3       65.92       64.37      8.71 o 
  11   5   3        2.50        9.12      6.02 o 
  12   5   3       14.59        3.43      9.91 o 
 -15   6   3       46.73       58.45     10.96 o 
 -14   6   3        0.67        0.16      5.21 o 
 -13   6   3       60.79       41.57      8.03 o 
 -12   6   3       74.44       79.98     13.22 o 
 -11   6   3      693.17      666.88     31.96 o 
 -10   6   3      189.01      174.69     13.24 o 
  -9   6   3      533.01      499.80     23.48 o 
  -8   6   3      718.67      742.36     20.54 o 
  -7   6   3      114.89      116.82      8.10 o 
  -6   6   3        5.62       10.40      2.85 o 
  -5   6   3       24.99       26.13      4.68 o 
  -4   6   3      147.23      188.42      8.10 o 
  -3   6   3      776.32      763.83     14.66 o 
  -2   6   3      476.59      519.19     18.54 o 
  -1   6   3     4825.27     4657.69     52.37 o 
   0   6   3       65.54       76.37      5.20 o 
   1   6   3       18.12       44.84      2.98 o 
   2   6   3      824.40      884.05     14.79 o 
   3   6   3      229.32      191.28      7.67 o 
   4   6   3      109.45       80.41      4.84 o 
   5   6   3       94.94      101.15      5.97 o 
   6   6   3     1647.90     1499.05     28.32 o 
   7   6   3      667.82      659.26     16.05 o 
   8   6   3        2.48        0.63      1.74 o 
   9   6   3       17.05       24.59      6.17 o 
  10   6   3        3.23       -6.58      6.58 o 
  11   6   3       42.96       52.57     11.93 o 
  12   6   3      136.45      172.51     22.48 o 
 -15   7   3      156.16      186.55     20.11 o 
 -14   7   3       49.99       39.93     14.27 o 
 -13   7   3       51.40       50.41     10.06 o 
 -12   7   3      230.16      259.50     31.15 o 
 -11   7   3     1040.36     1048.06     37.87 o 
 -10   7   3      169.23      166.53     17.11 o 
  -9   7   3      573.77      500.63     23.47 o 
  -8   7   3       58.58       52.22      5.84 o 
  -7   7   3       19.60       17.81      3.56 o 
  -6   7   3      401.08      379.59     14.31 o 
  -5   7   3      212.25      283.59     11.29 o 
  -4   7   3     1168.72     1031.77     19.10 o 
  -3   7   3     1735.22     1904.68     32.55 o 
  -2   7   3      319.00      346.94     15.81 o 
  -1   7   3     1665.06     1781.59     34.10 o 
   0   7   3      481.96      542.71     13.46 o 
   1   7   3       75.88       91.04      4.80 o 
   2   7   3     3671.50     3607.03     41.83 o 
   3   7   3     1012.75     1073.77     14.74 o 
   4   7   3      910.07      893.71     16.54 o 
   5   7   3       17.14       11.68      2.60 o 
   6   7   3      403.04      357.71     11.32 o 
   7   7   3      178.54      156.65      8.40 o 
   8   7   3       10.28       13.45      2.42 o 
   9   7   3      126.17      112.89     11.76 o 
  10   7   3       10.38       21.64     11.95 o 
  11   7   3      348.78      379.38     36.11 o 
  12   7   3        6.72       12.18     12.23 o 
 -14   8   3      155.78      162.74     18.61 o 
 -13   8   3      421.28      411.74     33.77 o 
 -12   8   3       56.04       59.36     12.94 o 
 -11   8   3      207.90      190.94     16.42 o 
 -10   8   3       29.98       18.71      5.44 o 
  -9   8   3        2.02       -3.08      4.32 o 
  -8   8   3      135.19      141.52     10.31 o 
  -7   8   3      199.46      195.47     10.20 o 
  -6   8   3       77.87       74.63      6.08 o 
  -5   8   3        1.71        1.83      1.74 o 
  -4   8   3      327.63      360.45     11.70 o 
  -3   8   3      679.24      671.09     17.34 o 
  -2   8   3       29.42       27.64      5.16 o 
  -1   8   3     2362.25     2180.63     39.53 o 
   0   8   3      389.92      461.66     10.25 o 
   1   8   3      143.26      146.69      6.60 o 
   2   8   3       31.87       28.72      2.94 o 
   3   8   3       29.26       22.16      2.44 o 
   4   8   3      259.70      253.80      7.35 o 
   5   8   3       36.70       46.69      4.70 o 
   6   8   3      809.24      755.76     17.30 o 
   7   8   3      658.07      694.41     18.54 o 
   8   8   3      695.20      680.16     24.01 o 
   9   8   3       15.44       19.55      5.59 o 
  10   8   3       21.35       27.18      6.65 o 
  11   8   3      104.15       88.59     15.93 o 
  12   8   3       25.05       24.69     25.10 o 
 -14   9   3       12.62       18.22      9.11 o 
 -13   9   3       96.90       87.15     15.99 o 
 -12   9   3      154.68      156.50     16.10 o 
 -11   9   3       36.04       37.00      8.06 o 
 -10   9   3       49.39       55.45      8.70 o 
  -9   9   3      135.95      133.89     12.63 o 
  -8   9   3       15.64       15.85      4.28 o 
  -7   9   3      390.42      366.80     14.18 o 
  -6   9   3      171.02      191.80     10.71 o 
  -5   9   3      189.21      218.79     10.47 o 
  -4   9   3      677.74      647.64     19.44 o 
  -3   9   3       15.68       89.78     19.79 o 
  -2   9   3       42.92       36.86      4.24 o 
  -1   9   3       60.49       52.69      3.74 o 
   0   9   3       46.58       40.72      3.49 o 
   1   9   3      370.31      440.40     12.51 o 
   2   9   3      624.75      622.83     16.63 o 
   3   9   3        0.09       10.15      1.91 o 
   4   9   3      317.16      343.57      9.39 o 
   5   9   3      506.72      494.48     11.52 o 
   6   9   3       33.01       38.35      4.39 o 
   7   9   3      228.21      201.33     10.68 o 
   8   9   3       42.44       46.88      6.76 o 
   9   9   3      213.22      190.45     16.03 o 
  10   9   3        0.01       -5.03      5.03 o 
  11   9   3      139.44      156.20     21.15 o 
  12   9   3        3.50        3.92      7.62 o 
 -14  10   3      214.87      264.44     28.63 o 
 -13  10   3        8.59        8.88      6.66 o 
 -12  10   3       17.57       21.76      6.66 o 
 -11  10   3      717.64      670.79     39.14 o 
 -10  10   3      452.99      435.74     23.80 o 
  -9  10   3      159.90      164.73     14.16 o 
  -8  10   3        3.56        5.14      3.39 o 
  -7  10   3       33.06       30.65      5.01 o 
  -6  10   3      281.66      298.71     12.34 o 
  -5  10   3      356.47      371.48     16.54 o 
  -4  10   3      392.71      400.67     16.70 o 
  -3  10   3      940.08     1019.24     24.06 o 
  -2  10   3        3.24        0.02      1.53 o 
  -1  10   3      495.02      457.25     18.64 o 
   0  10   3      108.28      109.74      5.98 o 
   1  10   3      422.47      460.04     12.84 o 
   2  10   3      167.03      196.34      7.85 o 
   3  10   3       24.67       26.72      3.37 o 
   4  10   3       11.73       18.56      3.07 o 
   5  10   3       94.12      107.23      6.07 o 
   6  10   3        0.67       10.01      2.13 o 
   7  10   3        2.88       12.58      3.60 o 
   8  10   3      204.94      191.68     16.02 o 
   9  10   3        0.09        1.18      4.24 o 
  10  10   3       16.13       12.78      6.69 o 
  11  10   3        4.37       19.03     14.20 o 
  12  10   3       12.87       17.53      8.05 o 
 -14  11   3        8.20        1.94     16.82 o 
 -13  11   3        1.35        1.84      5.91 o 
 -12  11   3      432.57      422.87     32.96 o 
 -11  11   3      320.55      310.74     21.28 o 
 -10  11   3      419.63      396.59     22.94 o 
  -9  11   3      365.22      317.90     19.57 o 
  -8  11   3       31.20       16.31      4.12 o 
  -7  11   3        0.03       -1.77      2.49 o 
  -6  11   3       40.09       36.28      6.05 o 
  -5  11   3      989.45      995.87     24.71 o 
  -4  11   3        0.37        1.94      1.95 o 
  -3  11   3      283.52      262.49     12.25 o 
  -2  11   3       71.98       87.62      8.60 o 
  -1  11   3        8.07       25.67      5.82 o 
   0  11   3      182.69      180.38      8.85 o 
   1  11   3      361.42      362.02     13.04 o 
   2  11   3      208.18      166.60      7.57 o 
   3  11   3      662.49      645.82     15.52 o 
   4  11   3      215.80      201.28      9.74 o 
   5  11   3       30.99       34.33      3.79 o 
   6  11   3      314.41      296.67     10.41 o 
   7  11   3      412.93      355.38     16.87 o 
   8  11   3      243.76      195.98     16.49 o 
   9  11   3      101.53       81.54     11.29 o 
  10  11   3      252.96      250.23     20.01 o 
  11  11   3        2.67       -0.78      5.22 o 
 -14  12   3       23.62       16.48     16.03 o 
 -13  12   3       77.49       87.49     12.88 o 
 -12  12   3      120.21       98.76     12.58 o 
 -11  12   3       88.12       97.91     12.47 o 
 -10  12   3        0.01        4.39      6.10 o 
  -9  12   3     1014.49      974.17     34.65 o 
  -8  12   3     1555.43     1456.53     40.42 o 
  -7  12   3      256.24      265.14     17.01 o 
  -6  12   3      868.64      883.90     35.37 o 
  -5  12   3       89.55       82.96      8.46 o 
  -4  12   3        0.10        3.96      2.80 o 
  -3  12   3      148.06      187.24      9.38 o 
  -2  12   3       18.57       16.89      3.62 o 
  -1  12   3      707.33      621.88     25.21 o 
   0  12   3      325.12      365.09     13.48 o 
   1  12   3     1998.75     2142.02     45.36 o 
   2  12   3        4.59        3.51      1.96 o 
   3  12   3       63.33       53.74     12.64 o 
   4  12   3      203.17       75.90     44.48 o 
   5  12   3      457.01      412.68     17.88 o 
   6  12   3       27.76       21.98      9.21 o 
   7  12   3      160.49      178.62      9.82 o 
   8  12   3       63.93       46.67      9.13 o 
   9  12   3        3.86       -1.97      4.83 o 
  10  12   3       18.23       17.41      6.17 o 
  11  12   3        0.13        2.77      7.97 o 
 -13  13   3       43.33       12.50      8.22 o 
 -12  13   3        9.64       17.24      6.21 o 
 -11  13   3        3.98       -1.43      4.67 o 
 -10  13   3      368.71      374.44     22.80 o 
  -9  13   3      162.67      136.55     13.29 o 
  -8  13   3     2155.15     2012.00     48.15 o 
  -7  13   3       59.22       56.44      8.13 o 
  -6  13   3      789.72      829.09     28.25 o 
  -5  13   3      848.97      834.47     26.63 o 
  -4  13   3      853.48      877.40     25.89 o 
  -3  13   3       20.48       20.07      4.20 o 
  -2  13   3     1105.48     1099.17     33.54 o 
  -1  13   3        0.12        0.51      3.46 o 
   0  13   3      817.13      853.05     23.66 o 
   1  13   3       29.34       45.71      5.89 o 
   2  13   3        2.39        2.83      2.36 o 
   3  13   3      417.27      416.91     15.96 o 
   4  13   3      251.38      205.17     27.18 o 
   5  13   3      629.86      605.25     22.74 o 
   6  13   3       70.13       63.70      7.91 o 
   7  13   3      316.54      290.18     22.69 o 
   8  13   3        9.55        9.57      5.89 o 
   9  13   3       19.64       17.80      6.18 o 
  10  13   3       55.25       36.43      8.22 o 
  11  13   3       11.51       10.84      7.86 o 
 -13  14   3        6.75       17.52      6.99 o 
 -12  14   3       27.85       48.48      9.82 o 
 -11  14   3       13.70       21.73      7.01 o 
 -10  14   3        0.21        3.24      4.83 o 
  -9  14   3        5.33        6.14      6.90 o 
  -8  14   3        8.97        6.70      4.23 o 
  -7  14   3      201.80      177.95     14.25 o 
  -6  14   3       60.06       51.92      9.59 o 
  -5  14   3      218.48      194.74     21.43 o 
  -4  14   3      589.26      541.91     22.05 o 
  -3  14   3        7.43        4.90      2.95 o 
  -2  14   3      506.35      550.76     20.00 o 
  -1  14   3     1775.99     1779.78     55.33 o 
   0  14   3      134.70      131.62      9.07 o 
   1  14   3       39.09       41.00      5.42 o 
   2  14   3       27.11       18.78      3.94 o 
   3  14   3       75.05       53.27      6.33 o 
   4  14   3        0.08       -2.89      6.32 o 
   5  14   3      263.89      262.81     14.14 o 
   6  14   3      571.36      515.59     21.42 o 
   7  14   3       47.47       26.27     10.14 o 
   8  14   3       48.02       33.87      8.69 o 
   9  14   3        7.59       -2.63      5.02 o 
  10  14   3       47.08       39.82     11.05 o 
  11  14   3       90.29      103.16     26.21 o 
 -13  15   3      185.48      162.67     17.61 o 
 -12  15   3        0.05        4.96      4.47 o 
 -11  15   3        1.37       -4.11      5.69 o 
 -10  15   3      160.19      177.23     16.25 o 
  -9  15   3      319.45      359.66     22.14 o 
  -8  15   3       12.48       20.01      5.40 o 
  -7  15   3      398.13      362.80     20.39 o 
  -6  15   3      338.34      332.17     18.73 o 
  -5  15   3      246.72      230.24     14.96 o 
  -4  15   3      378.98      364.80     26.00 o 
  -3  15   3       27.06       36.79      5.96 o 
  -2  15   3      677.05      659.84     22.94 o 
  -1  15   3      510.79      543.56     31.93 o 
   0  15   3      134.11      119.45     14.34 o 
   1  15   3       43.63       49.13      6.58 o 
   2  15   3      297.35      316.68     14.32 o 
   3  15   3       11.37        4.36      5.09 o 
   4  15   3       43.23       20.71      3.84 o 
   5  15   3       63.44       63.59      6.45 o 
   6  15   3        3.92        9.48      4.37 o 
   7  15   3       80.48       71.31     13.76 o 
   8  15   3        3.59        8.84      6.28 o 
   9  15   3        9.28        4.68      7.26 o 
  10  15   3       18.55        9.29      7.31 o 
 -12  16   3      168.88      180.66     17.93 o 
 -11  16   3        4.57        1.17      4.49 o 
 -10  16   3       39.09       24.57      6.94 o 
  -9  16   3        7.02       11.75      6.27 o 
  -8  16   3      119.81      121.53     16.51 o 
  -7  16   3      690.48      678.77     28.45 o 
  -6  16   3      290.84      269.75     17.44 o 
  -5  16   3      921.99      890.12     40.86 o 
  -4  16   3      293.18      311.90     17.32 o 
  -3  16   3     2168.27     2132.46     43.42 o 
  -2  16   3     1001.99      995.85     29.36 o 
  -1  16   3       56.65       42.46     10.00 o 
   0  16   3        3.16        4.65      2.65 o 
   1  16   3       23.60       28.85      5.41 o 
   2  16   3       71.03       77.86      8.48 o 
   3  16   3      324.92      288.11     18.79 o 
   4  16   3        0.16       -4.12      9.22 o 
   5  16   3        2.11        4.85      3.71 o 
   6  16   3      295.18      290.51     18.00 o 
   7  16   3      143.92      126.09     17.86 o 
   8  16   3       68.47       54.08     17.83 o 
   9  16   3      100.34      127.77     22.03 o 
  10  16   3      128.48      124.69     18.71 o 
 -12  17   3      279.69      281.95     22.34 o 
 -11  17   3      315.86      327.95     23.45 o 
 -10  17   3      147.03      163.82     16.13 o 
  -9  17   3       80.39       71.76     10.48 o 
  -8  17   3        3.35        4.58      4.48 o 
  -7  17   3       82.49       92.59     11.51 o 
  -6  17   3        0.08        4.19      3.66 o 
  -5  17   3      349.56      289.54     18.67 o 
  -4  17   3       58.96       75.01      8.98 o 
  -3  17   3     1999.99     1972.29     53.39 o 
  -2  17   3      842.58      775.58     26.97 o 
  -1  17   3      116.49      144.48     42.59 o 
   0  17   3      161.46      141.69     11.77 o 
   1  17   3      532.75      536.67     19.98 o 
   2  17   3      237.69      186.16     30.16 o 
   3  17   3       12.60        3.40      4.34 o 
   4  17   3       87.21       95.65     15.59 o 
   5  17   3        7.01        0.19      3.88 o 
   6  17   3        7.46       -0.56      3.33 o 
   7  17   3        9.72       -5.16      8.29 o 
   8  17   3      265.57      285.18     27.66 o 
   9  17   3       47.79       61.26     13.83 o 
 -11  18   3       27.84       40.27      8.87 o 
 -10  18   3       45.54       56.04     10.52 o 
  -9  18   3      125.70      121.26     13.68 o 
  -8  18   3       87.37      104.03     18.00 o 
  -7  18   3      243.23      212.88     16.81 o 
  -6  18   3      336.07      298.90     19.05 o 
  -5  18   3       11.81       11.80      4.35 o 
  -4  18   3       10.54        9.39      6.25 o 
  -3  18   3      100.62      119.69     11.24 o 
  -2  18   3       63.19       60.51      8.19 o 
  -1  18   3       93.19      100.32     15.51 o 
   0  18   3      304.61      365.27     19.56 o 
   1  18   3      928.75      878.57     26.42 o 
   2  18   3       40.93        9.39     10.22 o 
   3  18   3       43.41       50.21      8.88 o 
   4  18   3      462.27      451.76     25.00 o 
   5  18   3      142.31      133.54     13.87 o 
   6  18   3      142.77      180.56     21.98 o 
   7  18   3        0.29        0.77      4.87 o 
   8  18   3        9.74        0.47      6.47 o 
   9  18   3       15.53       -4.56     10.48 o 
 -11  19   3       47.76       53.15     10.21 o 
 -10  19   3        6.19        6.01      6.95 o 
  -9  19   3       10.14       14.19      5.97 o 
  -8  19   3        0.93       -3.54     11.11 o 
  -7  19   3      104.79      116.03     12.84 o 
  -6  19   3      331.62      301.98     19.65 o 
  -5  19   3       20.16       19.94      5.42 o 
  -4  19   3       19.97       23.04      6.04 o 
  -3  19   3       13.10       17.73      8.38 o 
  -2  19   3       70.40       63.86      8.71 o 
  -1  19   3      192.89      205.67     22.78 o 
   0  19   3       84.11      109.25     12.79 o 
   1  19   3        0.13        1.12      4.97 o 
   2  19   3        6.68        0.87      5.08 o 
   3  19   3      271.73      224.09     18.33 o 
   4  19   3       34.38       23.38      6.84 o 
   5  19   3      176.36      167.68     15.78 o 
   6  19   3       11.49       13.57      7.21 o 
   7  19   3        0.52        6.88      6.65 o 
   8  19   3       74.63       77.20     15.61 o 
 -10  20   3       19.07       19.23      8.55 o 
  -9  20   3        0.01       -4.42      4.42 o 
  -8  20   3      215.52      211.23     17.86 o 
  -7  20   3      367.16      364.81     22.72 o 
  -6  20   3       31.89       37.55      8.98 o 
  -5  20   3      116.38      127.17     12.83 o 
  -4  20   3       65.20       66.82      9.58 o 
  -3  20   3       61.93       75.66      9.72 o 
  -2  20   3        0.19       -2.61      3.57 o 
  -1  20   3        0.04       -1.88      7.49 o 
   0  20   3      355.88      398.59     69.78 o 
   1  20   3      142.91      161.27     16.12 o 
   2  20   3      172.57      156.08     18.89 o 
   3  20   3      180.33      197.45     17.82 o 
   4  20   3       38.50       65.04     16.25 o 
   5  20   3        8.37        9.23      4.80 o 
   6  20   3       20.55       14.28      7.97 o 
   7  20   3       88.61       93.35     17.44 o 
   8  20   3        4.11       12.88     24.80 o 
  -9  21   3       35.59       27.10     10.43 o 
  -8  21   3        4.89        2.25      4.32 o 
  -7  21   3       60.72       77.79     11.06 o 
  -6  21   3        4.35       -1.39      4.51 o 
  -5  21   3        0.89        1.71      6.93 o 
  -4  21   3      950.83      984.66     35.17 o 
  -3  21   3      548.20      583.61     26.69 o 
  -2  21   3      223.86      252.14     17.79 o 
  -1  21   3        0.70        4.07      6.90 o 
   0  21   3       64.06       81.47     12.10 o 
   1  21   3       14.81       14.91      8.20 o 
   2  21   3      236.22      249.22     24.42 o 
   3  21   3      264.80      259.08     20.91 o 
   4  21   3       61.24       47.62      9.06 o 
   5  21   3       67.55       90.84     17.42 o 
   6  21   3        7.20       16.79     16.89 o 
   7  21   3       37.53       17.43      9.05 o 
  -9  22   3      105.06      104.65     19.28 o 
  -8  22   3       36.12       12.73      8.02 o 
  -7  22   3      153.06      159.24     22.48 o 
  -6  22   3      498.20      537.92     44.92 o 
  -5  22   3      144.43      124.44     19.99 o 
  -4  22   3       15.45        9.36     10.53 o 
  -3  22   3       79.25       84.47     16.00 o 
  -2  22   3       87.75      109.39     24.87 o 
  -1  22   3      455.25      448.44     35.65 o 
   0  22   3      298.61      276.21     22.40 o 
   1  22   3      126.89      138.68     19.38 o 
   2  22   3       26.91       22.57     10.61 o 
   3  22   3        6.94        4.80      6.05 o 
   4  22   3        8.67       -0.42      7.92 o 
   5  22   3      160.89      160.66     22.53 o 
   6  22   3        9.10       -0.52      8.58 o 
  -8  23   3        3.32      -11.21     11.21 o 
  -7  23   3        2.03        4.57      7.74 o 
  -6  23   3      136.02      169.60     24.14 o 
  -5  23   3      161.42      171.12     23.63 o 
  -4  23   3       37.37       27.27     10.31 o 
  -3  23   3        0.24        7.18      7.15 o 
  -2  23   3      306.06      299.80     30.31 o 
  -1  23   3      134.11      152.74     17.55 o 
   0  23   3       48.82       50.80     10.58 o 
   1  23   3        5.58        0.79      6.70 o 
   2  23   3      113.08      141.86     19.95 o 
   3  23   3       77.85       94.01     13.98 o 
   4  23   3        2.81        1.38      5.36 o 
   5  23   3        2.24       11.59      6.60 o 
  -7  24   3       14.15        9.00      7.41 o 
  -6  24   3        2.75       -6.46      8.24 o 
  -5  24   3       30.36       48.32     13.90 o 
  -4  24   3       14.25       -1.81      7.72 o 
  -3  24   3      157.76      157.72     22.67 o 
  -2  24   3       15.42       11.09      7.65 o 
  -1  24   3       29.89       23.49      8.32 o 
   0  24   3      180.82      182.47     23.51 o 
   1  24   3       10.16        3.59      8.31 o 
   2  24   3       75.92       71.29     15.46 o 
   3  24   3       30.29       22.95      7.68 o 
   4  24   3       25.55       16.09      9.54 o 
  -6  25   3       43.14       31.64     19.40 o 
  -5  25   3      298.40      346.46     39.43 o 
  -4  25   3       13.03        9.69      8.11 o 
  -3  25   3       10.21       17.32     11.21 o 
  -2  25   3      122.41      110.30     15.57 o 
  -1  25   3       42.68       40.10     10.30 o 
   0  25   3       32.65       30.32     17.65 o 
   1  25   3        9.44       -3.56      7.01 o 
   2  25   3       67.61       41.60     10.03 o 
   3  25   3      400.12      393.28     28.44 o 
  -4  26   3       44.23       37.81     16.59 o 
  -3  26   3       34.52       62.89     16.21 o 
  -2  26   3       33.37       21.59     10.23 o 
  -1  26   3      158.91      178.70     24.24 o 
   0  26   3      256.05      280.47     30.58 o 
   1  26   3       37.94       25.32     22.84 o 
 -15   0   4       39.23       57.31     14.46 o 
 -14   0   4      465.22      487.36     39.37 o 
 -13   0   4      131.36      172.65     23.53 o 
 -12   0   4       83.34      128.90     19.83 o 
 -11   0   4      574.32      623.82     39.35 o 
 -10   0   4     1560.13     1527.65     57.56 o 
  -9   0   4     1380.54     1803.26    231.33 o 
  -8   0   4      348.12      392.09     20.11 o 
  -7   0   4      574.92      657.88     24.62 o 
  -6   0   4      301.84      240.87     16.13 o 
  -5   0   4      120.96      130.55     39.68 o 
  -4   0   4     1084.07     1157.28     62.96 o 
  -3   0   4     6002.08     6114.48     89.73 o 
  -2   0   4      109.32      273.07     73.05 o 
  -1   0   4     6240.73     6180.28     61.64 o 
   0   0   4     1934.78     2296.81     34.86 o 
   1   0   4      937.31      952.71     18.12 o 
   2   0   4     2966.00     2996.89     50.49 o 
   3   0   4       25.98       59.51      5.89 o 
   4   0   4      868.64      910.21     22.24 o 
   5   0   4       80.36       82.98      6.75 o 
   6   0   4     3046.37     3001.96    103.64 o 
   7   0   4       96.81      129.41     25.84 o 
   8   0   4      481.17      471.42     19.45 o 
   9   0   4      227.27      249.96     24.03 o 
  10   0   4      226.57      260.11     35.19 o 
  11   0   4        2.27       36.17     15.14 o 
  12   0   4        2.24       12.94     10.40 o 
 -15   1   4       10.91        6.53      5.96 o 
 -14   1   4       25.76       22.80      7.16 o 
 -13   1   4        0.20        8.06      5.60 o 
 -12   1   4      475.96      444.37     24.47 o 
 -11   1   4        0.16       44.06      9.07 o 
 -10   1   4     1460.50     1486.33     63.85 o 
  -9   1   4      444.76      470.72     21.54 o 
  -8   1   4      249.40      229.18     10.71 o 
  -7   1   4        1.76        6.75      2.85 o 
  -6   1   4      411.76      458.96     15.65 o 
  -5   1   4       16.27       25.29      3.91 o 
  -4   1   4       38.80       30.61      3.76 o 
  -3   1   4      416.50      632.27     18.70 o 
  -2   1   4        2.21        8.40      2.39 o 
  -1   1   4      115.03      160.66      7.16 o 
   0   1   4      482.79      602.50     10.50 o 
   1   1   4      301.14      318.76      6.75 o 
   2   1   4      313.63      266.18     13.03 o 
   3   1   4     3890.47     3144.99    159.76 o 
   4   1   4      303.14      212.59     17.18 o 
   5   1   4       14.59       12.84      2.99 o 
   6   1   4      221.12      284.04     22.00 o 
   7   1   4        6.03       87.57     13.04 o 
   8   1   4      304.88      308.58      9.71 o 
   9   1   4        8.25       69.35     12.29 o 
  10   1   4       94.37       73.96     15.53 o 
  11   1   4       17.24        3.86      5.96 o 
  12   1   4       24.45       32.88     11.49 o 
 -15   2   4       28.60       31.79     11.34 o 
 -14   2   4      170.34      187.31     17.45 o 
 -13   2   4        7.52        5.66      4.55 o 
 -12   2   4        6.17       25.38      7.02 o 
 -11   2   4       61.41       95.09     18.05 o 
 -10   2   4      866.40      789.31     29.12 o 
  -9   2   4      354.66      475.15     35.11 o 
  -8   2   4      602.79      567.54     16.94 o 
  -7   2   4      303.46      293.83     12.26 o 
  -6   2   4        1.08        1.85      2.35 o 
  -5   2   4       51.88      104.43      7.15 o 
  -4   2   4      270.13      286.05     11.38 o 
  -3   2   4      151.83      250.57     13.24 o 
  -2   2   4     1645.39     1890.92     24.21 o 
  -1   2   4     1312.21     1224.89     18.11 o 
   0   2   4     1988.45     1923.13     18.66 o 
   1   2   4      640.67      830.57     13.14 o 
   2   2   4      515.54      561.74     18.90 o 
   3   2   4      491.67      532.85     11.97 o 
   4   2   4       62.90       84.90      8.29 o 
   5   2   4       66.16       81.92     12.22 o 
   6   2   4     1267.13     1283.86     30.42 o 
   7   2   4        0.02       33.49     12.05 o 
   8   2   4      261.85      271.84     36.57 o 
   9   2   4       59.77       38.66      9.49 o 
  10   2   4        0.99       -2.64      7.47 o 
  11   2   4       58.70       54.68     12.76 o 
  12   2   4       28.65       62.00     15.02 o 
 -15   3   4       35.92       76.88     13.60 o 
 -14   3   4       94.28      120.03     14.28 o 
 -13   3   4       75.17       71.90     10.68 o 
 -12   3   4      177.33      215.21     17.51 o 
 -11   3   4     1315.25     1243.11     38.51 o 
 -10   3   4      806.78      870.92     34.79 o 
  -9   3   4     1017.07     1034.49     30.42 o 
  -8   3   4       19.02        7.28      3.01 o 
  -7   3   4      138.36      149.71      8.91 o 
  -6   3   4       69.16      108.35      7.58 o 
  -5   3   4      520.80      594.89     15.03 o 
  -4   3   4     1964.42     2192.46     60.99 o 
  -3   3   4     3229.48     3126.86     33.27 o 
  -2   3   4     1172.39     1299.48     23.38 o 
  -1   3   4     1838.88     1916.28     26.29 o 
   0   3   4       29.78       38.30      3.27 o 
   1   3   4      724.36      886.85     18.43 o 
   2   3   4      548.38      431.86      9.19 o 
   3   3   4      396.78      345.57     10.33 o 
   4   3   4      471.49      433.54     14.99 o 
   5   3   4       10.03        7.06      2.27 o 
   6   3   4      156.24      231.99     32.42 o 
   7   3   4       36.45       70.76     12.71 o 
   8   3   4       26.88       74.97     32.06 o 
   9   3   4      277.17      267.52     24.07 o 
  10   3   4        7.94       10.61      6.74 o 
  11   3   4        5.64       23.93      9.49 o 
  12   3   4      199.82      197.29     66.93 o 
 -15   4   4      281.97      270.31     21.78 o 
 -14   4   4        0.33       67.19     11.58 o 
 -13   4   4       36.61       32.43      8.14 o 
 -12   4   4        0.89       -4.50      5.00 o 
 -11   4   4       38.05       46.15      8.87 o 
 -10   4   4       16.63       22.08      5.87 o 
  -9   4   4      988.33     1065.49     35.41 o 
  -8   4   4     1044.50     1098.85     27.86 o 
  -7   4   4       78.18      116.42     13.30 o 
  -6   4   4      366.94      393.65     13.09 o 
  -5   4   4     4796.94     5164.22     77.58 o 
  -4   4   4     1351.29     1395.47     23.77 o 
  -3   4   4     1039.01     1200.30     18.40 o 
  -2   4   4       32.72       39.50      3.04 o 
  -1   4   4      113.69      131.66      6.03 o 
   0   4   4      491.65      590.25     10.53 o 
   1   4   4     1779.68     1724.29     18.30 o 
   2   4   4     3011.39     2935.21     39.30 o 
   3   4   4        6.19       12.21      2.90 o 
   4   4   4     1104.36     1058.85     21.79 o 
   5   4   4        7.93       19.74      9.39 o 
   6   4   4        1.20       30.17      6.73 o 
   7   4   4      122.38       99.88     13.20 o 
   8   4   4       12.47        6.55      5.31 o 
   9   4   4        3.58       -4.65      4.65 o 
  10   4   4        5.42       12.89     13.77 o 
  11   4   4      318.53      373.56     65.55 o 
  12   4   4        2.80       38.63     12.42 o 
 -15   5   4       31.98        8.06      7.36 o 
 -14   5   4       25.90       44.25     12.86 o 
 -13   5   4       39.64       46.67     10.46 o 
 -12   5   4       64.61       64.12     13.99 o 
 -11   5   4       12.28       19.04     14.06 o 
 -10   5   4       87.13       98.49     11.62 o 
  -9   5   4     1012.34     1023.61     34.07 o 
  -8   5   4        1.17        5.75      4.09 o 
  -7   5   4      680.26      747.72     17.85 o 
  -6   5   4      956.05      930.53     20.08 o 
  -5   5   4     2778.27     3070.45     33.62 o 
  -4   5   4      319.39      247.06     11.23 o 
  -3   5   4     1051.78     1286.21     21.49 o 
  -2   5   4      852.50      914.45     20.85 o 
  -1   5   4      215.58      189.92     10.35 o 
   0   5   4     1106.18     1213.20     19.94 o 
   1   5   4      549.46      538.53      9.20 o 
   2   5   4      678.01      695.78     29.46 o 
   3   5   4      351.33      351.30     16.23 o 
   4   5   4      221.85      214.96     11.80 o 
   5   5   4      144.64      129.79      9.21 o 
   6   5   4      230.75      227.80     26.23 o 
   7   5   4       93.20       78.76      8.75 o 
   8   5   4        8.06       18.24      6.81 o 
   9   5   4       25.62       12.66      6.79 o 
  10   5   4      123.30      119.93     16.97 o 
  11   5   4       14.54       32.00     11.24 o 
  12   5   4        1.48       13.95      8.88 o 
 -15   6   4       55.43       39.42     10.43 o 
 -14   6   4       25.62       27.05      8.55 o 
 -13   6   4      148.84      162.30     17.95 o 
 -12   6   4        6.19       12.60      6.12 o 
 -11   6   4      136.12      129.02     14.00 o 
 -10   6   4      108.04      144.74     14.04 o 
  -9   6   4       25.37       38.23      7.39 o 
  -8   6   4     1200.84     1142.47     34.23 o 
  -7   6   4       34.88       83.09     13.11 o 
  -6   6   4      280.68      294.26     14.10 o 
  -5   6   4      104.15       88.44      6.20 o 
  -4   6   4      106.20      101.40      5.99 o 
  -3   6   4     5747.09     6105.55     69.93 o 
  -2   6   4     1164.74     1197.32     29.77 o 
  -1   6   4      176.09      219.32     19.86 o 
   0   6   4        0.19       11.47      2.44 o 
   1   6   4      816.47      794.43     16.77 o 
   2   6   4       73.73       29.78      2.84 o 
   3   6   4       91.20       95.73      5.30 o 
   4   6   4     1248.52     1253.54     26.08 o 
   5   6   4      204.97      241.17     22.68 o 
   6   6   4       77.39       78.36      7.40 o 
   7   6   4      346.17      360.41     18.83 o 
   8   6   4        2.22        3.58      6.76 o 
   9   6   4       31.60       25.05      8.18 o 
  10   6   4       34.45       46.77     12.07 o 
  11   6   4      170.42      150.68     20.93 o 
  12   6   4       52.76       90.83     17.17 o 
 -15   7   4        1.14       -2.71      5.36 o 
 -14   7   4       18.22       38.53     12.05 o 
 -13   7   4       46.88       28.18     10.23 o 
 -12   7   4      266.05      242.53     24.95 o 
 -11   7   4      240.08      225.35     18.23 o 
 -10   7   4      191.82      312.40     44.67 o 
  -9   7   4      212.53      212.49     15.77 o 
  -8   7   4        0.45        8.43      3.45 o 
  -7   7   4        2.84       18.57      8.70 o 
  -6   7   4       22.83       48.59      5.41 o 
  -5   7   4      260.19      247.70     10.37 o 
  -4   7   4     2959.00     3262.55     32.17 o 
  -3   7   4     1927.01     2113.65    103.82 o 
  -2   7   4       74.78       67.08      7.64 o 
  -1   7   4       71.10       73.82      6.65 o 
   0   7   4       11.24       10.12      2.12 o 
   1   7   4      337.37      366.53     17.70 o 
   2   7   4      243.75      249.02      6.81 o 
   3   7   4       89.30       74.36      4.85 o 
   4   7   4      423.77      442.55     12.91 o 
   5   7   4      160.57      177.16     10.86 o 
   6   7   4        0.16        1.18      5.57 o 
   7   7   4      966.78      928.23     31.26 o 
   8   7   4       49.38       60.36     12.58 o 
   9   7   4       69.94       73.74     13.77 o 
  10   7   4       19.64       44.14     11.94 o 
  11   7   4       31.43       44.71     12.15 o 
 -14   8   4       75.39       78.21     14.07 o 
 -13   8   4        0.07        4.79      6.73 o 
 -12   8   4       43.97       53.69     10.07 o 
 -11   8   4      341.70      296.89     20.75 o 
 -10   8   4       12.11       19.63     17.85 o 
  -9   8   4      347.88      314.20     19.32 o 
  -8   8   4      124.57      125.78      9.92 o 
  -7   8   4       33.17       37.54      5.32 o 
  -6   8   4      331.44      407.23     13.66 o 
  -5   8   4     1036.39     1067.69     21.43 o 
  -4   8   4     1576.89     1439.66     27.71 o 
  -3   8   4       59.54       52.92     12.61 o 
  -2   8   4      179.88      123.30     11.16 o 
  -1   8   4       67.55      111.23      8.23 o 
   0   8   4       68.48       80.69      7.44 o 
   1   8   4        0.05       18.93      3.05 o 
   2   8   4      122.45      124.42      8.36 o 
   3   8   4      411.58      357.12     16.38 o 
   4   8   4      105.97       80.86     15.37 o 
   5   8   4      493.08      489.06     14.61 o 
   6   8   4      317.62      293.24     11.06 o 
   7   8   4      385.01      379.68     20.76 o 
   8   8   4      138.52      136.67     23.92 o 
   9   8   4      103.83      120.81     17.27 o 
  10   8   4        1.64        7.40      8.63 o 
  11   8   4        0.24       19.40     12.18 o 
 -14   9   4       90.56       93.59     17.80 o 
 -13   9   4        3.20       10.28     11.39 o 
 -12   9   4      672.93      630.57     31.70 o 
 -11   9   4        0.08       21.57      7.37 o 
 -10   9   4      217.50      193.85     16.07 o 
  -9   9   4      297.67      275.50     18.17 o 
  -8   9   4        0.29        7.71      4.67 o 
  -7   9   4       59.96       66.74      7.29 o 
  -6   9   4        1.93        8.92      3.43 o 
  -5   9   4      239.67      184.81      8.53 o 
  -4   9   4      109.80      126.92     24.47 o 
  -3   9   4       33.26       34.46      7.66 o 
  -2   9   4       16.96        3.24      2.59 o 
  -1   9   4       37.34       44.98      7.28 o 
   0   9   4      292.73      230.97     10.11 o 
   1   9   4     1703.72     1688.63     23.64 o 
   2   9   4        0.12        4.00      1.79 o 
   3   9   4      159.28      143.17      5.87 o 
   4   9   4      357.69      339.67     12.88 o 
   5   9   4      291.52      307.33     12.48 o 
   6   9   4       40.24       61.91      6.15 o 
   7   9   4        2.09       12.02      4.53 o 
   8   9   4      164.56      181.34     20.03 o 
   9   9   4        0.86       27.00     12.30 o 
  10   9   4       73.38       72.25     14.25 o 
  11   9   4       65.98       87.34     16.59 o 
 -14  10   4       17.72       38.54     12.44 o 
 -13  10   4       66.81       53.77      9.98 o 
 -12  10   4       95.91      114.74     16.18 o 
 -11  10   4       39.03       37.57      8.05 o 
 -10  10   4       75.10       74.54     10.11 o 
  -9  10   4       63.11       58.28      9.10 o 
  -8  10   4       60.97       72.57      7.85 o 
  -7  10   4      150.91      171.80     10.91 o 
  -6  10   4       79.01       73.35      6.50 o 
  -5  10   4      452.28      468.15     17.88 o 
  -4  10   4      491.27      471.02     14.67 o 
  -3  10   4       62.46       67.51      4.61 o 
  -2  10   4      690.23      639.84     30.30 o 
  -1  10   4      558.41      520.39     21.90 o 
   0  10   4       94.11      107.77     13.52 o 
   1  10   4       72.60       88.13      6.42 o 
   2  10   4        2.39        8.05      2.74 o 
   3  10   4        0.90        6.04      1.77 o 
   4  10   4      169.03      152.75      9.41 o 
   5  10   4       24.27       43.36      5.36 o 
   6  10   4       55.00       41.19      5.12 o 
   7  10   4        0.24       -3.23      4.62 o 
   8  10   4       76.56       62.65     20.65 o 
   9  10   4      107.51      111.66     17.30 o 
  10  10   4       18.28       17.31      9.01 o 
  11  10   4       71.84      103.55     20.36 o 
 -14  11   4       26.22       53.72     14.69 o 
 -13  11   4       21.37       21.98      7.32 o 
 -12  11   4        0.08        1.94      5.02 o 
 -11  11   4      108.02      161.97     15.88 o 
 -10  11   4        0.04       18.01      6.80 o 
  -9  11   4      163.10      136.53     13.13 o 
  -8  11   4       92.58       96.44      9.32 o 
  -7  11   4        1.45        1.69      2.93 o 
  -6  11   4        8.93       37.92      6.75 o 
  -5  11   4       29.13       21.15      4.33 o 
  -4  11   4      407.81      392.76     14.63 o 
  -3  11   4      567.76      618.66     23.33 o 
  -2  11   4       38.14       44.96      7.39 o 
  -1  11   4      385.24      356.22     18.82 o 
   0  11   4       30.13       32.15      6.59 o 
   1  11   4       70.56       56.32     16.26 o 
   2  11   4       19.89       17.04      3.08 o 
   3  11   4      552.89      568.80     14.35 o 
   4  11   4       26.99       19.55      6.93 o 
   5  11   4      325.59      317.86     14.14 o 
   6  11   4       12.46       17.57      5.87 o 
   7  11   4      284.84      265.77     19.19 o 
   8  11   4      121.04      146.99     18.95 o 
   9  11   4       59.72       87.29     26.15 o 
  10  11   4        6.64       -6.94      6.94 o 
  11  11   4      190.75      180.83     25.15 o 
 -14  12   4        0.03        6.98      7.56 o 
 -13  12   4      155.31      192.59     19.30 o 
 -12  12   4      110.25      125.75     14.82 o 
 -11  12   4      239.13      263.58     37.52 o 
 -10  12   4       96.20       87.00     16.97 o 
  -9  12   4      170.81      151.19     13.98 o 
  -8  12   4       24.72       22.82      5.03 o 
  -7  12   4        3.10        6.88      4.40 o 
  -6  12   4      104.22      100.37      9.64 o 
  -5  12   4       12.64       11.02      3.69 o 
  -4  12   4      254.60      257.58     12.43 o 
  -3  12   4     1697.43     1549.26     27.84 o 
  -2  12   4       94.99      107.26     11.46 o 
  -1  12   4      392.69      378.98     24.78 o 
   0  12   4       29.26       71.35     12.64 o 
   1  12   4      778.74      771.70     21.03 o 
   2  12   4       55.53       58.29      8.92 o 
   3  12   4       96.06       57.59     18.29 o 
   4  12   4       49.27       39.13     10.15 o 
   5  12   4       54.22       52.82      6.29 o 
   6  12   4       12.71       36.73      5.93 o 
   7  12   4        7.20       18.25      7.42 o 
   8  12   4      209.47      187.12     21.50 o 
   9  12   4       41.09       51.42     13.34 o 
  10  12   4      134.06      194.88     39.46 o 
 -13  13   4        0.10       20.14      7.38 o 
 -12  13   4        6.19        7.11      5.71 o 
 -11  13   4      525.64      462.74     26.70 o 
 -10  13   4       88.28      112.30     13.24 o 
  -9  13   4        0.07        7.87      9.15 o 
  -8  13   4       89.78       84.24     10.25 o 
  -7  13   4       55.73       48.05      7.32 o 
  -6  13   4        6.48        8.88      3.92 o 
  -5  13   4      170.28      174.62     11.72 o 
  -4  13   4      348.44      400.03     17.88 o 
  -3  13   4       10.24       17.70      4.05 o 
  -2  13   4      229.60      215.35      8.82 o 
  -1  13   4       38.74       42.82      6.64 o 
   0  13   4       12.52       18.41      3.20 o 
   1  13   4      104.57      153.18     16.85 o 
   2  13   4       20.25       20.26      3.97 o 
   3  13   4      106.80      126.76      8.69 o 
   4  13   4        0.16       -1.74      2.00 o 
   5  13   4       67.27       24.46     10.11 o 
   6  13   4      285.54      263.82     24.39 o 
   7  13   4      228.26      235.95     19.14 o 
   8  13   4       55.22       83.49     19.98 o 
   9  13   4       38.46       39.95      9.16 o 
  10  13   4      179.17      168.99     18.35 o 
 -13  14   4       55.47       98.42     19.87 o 
 -12  14   4       14.32        9.56      7.22 o 
 -11  14   4      211.58      184.32     17.27 o 
 -10  14   4       10.84        7.25      6.42 o 
  -9  14   4       56.61       72.64     10.51 o 
  -8  14   4       11.81       10.88      7.95 o 
  -7  14   4       21.32       12.08      4.70 o 
  -6  14   4      449.15      454.85     20.79 o 
  -5  14   4      844.93      821.43     25.65 o 
  -4  14   4     1266.97     1245.76     28.61 o 
  -3  14   4      119.86      100.47      7.38 o 
  -2  14   4      117.65      127.94      8.61 o 
  -1  14   4      545.80      499.88     35.82 o 
   0  14   4       11.78       17.98      4.65 o 
   1  14   4       72.35      120.79     17.97 o 
   2  14   4      484.06      498.70     16.75 o 
   3  14   4      182.62      190.01     11.17 o 
   4  14   4        4.21        0.47      3.48 o 
   5  14   4        9.61       13.47      3.57 o 
   6  14   4      125.72      152.96     19.57 o 
   7  14   4        3.00        9.46      7.11 o 
   8  14   4       15.10       27.56     10.02 o 
   9  14   4        6.00       27.89      9.97 o 
  10  14   4       62.62       77.99     16.63 o 
 -13  15   4       28.32       55.44     18.49 o 
 -12  15   4       45.16       42.74      9.31 o 
 -11  15   4       51.35       56.69     10.24 o 
 -10  15   4      104.94       98.26     12.43 o 
  -9  15   4      478.45      470.21     25.20 o 
  -8  15   4        1.69       -1.88      3.92 o 
  -7  15   4       33.81       58.79      8.93 o 
  -6  15   4      123.16      122.21     11.05 o 
  -5  15   4      301.42      340.68     17.14 o 
  -4  15   4      151.03      144.18     10.53 o 
  -3  15   4      110.06      129.36     10.90 o 
  -2  15   4     1246.56     1177.11     51.39 o 
  -1  15   4        6.27       18.76      9.34 o 
   0  15   4      143.81      162.61      9.87 o 
   1  15   4      334.76      304.60     15.51 o 
   2  15   4      348.86      350.82     14.57 o 
   3  15   4        0.30       19.28      3.81 o 
   4  15   4      366.97      379.48     17.52 o 
   5  15   4        7.88        5.50      3.59 o 
   6  15   4        2.96       21.92     22.09 o 
   7  15   4       31.78       27.54      9.82 o 
   8  15   4       44.77       51.50     12.78 o 
   9  15   4       35.36       66.42     14.19 o 
 -12  16   4        5.89        0.84      6.29 o 
 -11  16   4      109.35      113.82     13.93 o 
 -10  16   4       93.14      109.57     13.14 o 
  -9  16   4      113.47       96.30     11.62 o 
  -8  16   4        7.66        5.28      4.60 o 
  -7  16   4       17.17       37.96      7.94 o 
  -6  16   4      623.02      644.53     25.61 o 
  -5  16   4        0.03        1.19      3.32 o 
  -4  16   4      470.93      502.61     31.69 o 
  -3  16   4     2838.01     2763.26     42.36 o 
  -2  16   4       19.14       16.00      3.69 o 
  -1  16   4        4.28       -0.91      1.71 o 
   0  16   4       40.01      105.59     15.22 o 
   1  16   4       97.87      130.68     10.13 o 
   2  16   4        0.01        1.43      4.73 o 
   3  16   4      431.94      390.52     21.95 o 
   4  16   4      181.87      168.42     14.04 o 
   5  16   4       46.43       39.62      7.16 o 
   6  16   4        1.25       12.00      8.27 o 
   7  16   4       37.58       57.28     13.14 o 
   8  16   4       19.66       28.04     11.08 o 
   9  16   4       24.94       34.01     11.49 o 
 -12  17   4        0.80       10.57      6.91 o 
 -11  17   4       18.38       10.81      7.51 o 
 -10  17   4        4.45       11.44      5.26 o 
  -9  17   4       27.81       24.14     11.23 o 
  -8  17   4       10.65        3.74      3.78 o 
  -7  17   4      122.56      112.57     11.64 o 
  -6  17   4        2.45        8.43      7.11 o 
  -5  17   4       73.72       77.82      9.70 o 
  -4  17   4      175.11      166.58     11.70 o 
  -3  17   4      330.24      352.60     16.00 o 
  -2  17   4        1.12       -0.09      2.42 o 
  -1  17   4      362.39      360.25     15.52 o 
   0  17   4       14.21       23.08      4.59 o 
   1  17   4       54.33       50.05      6.90 o 
   2  17   4       11.05       19.45      4.73 o 
   3  17   4      222.21      186.67     15.83 o 
   4  17   4        0.50        2.47      3.81 o 
   5  17   4       10.32        7.67      9.59 o 
   6  17   4        1.33        7.74      6.49 o 
   7  17   4        2.69        3.80      6.63 o 
   8  17   4       23.06       15.68      8.17 o 
   9  17   4        1.10        9.56      7.60 o 
 -11  18   4        0.58       -7.43      7.43 o 
 -10  18   4       17.73       18.19      8.27 o 
  -9  18   4       40.27       23.53      6.84 o 
  -8  18   4       87.08       89.11     11.32 o 
  -7  18   4      135.08      138.27     13.37 o 
  -6  18   4       12.11       29.28     10.21 o 
  -5  18   4      288.52      277.27     16.58 o 
  -4  18   4      575.23      593.90     22.59 o 
  -3  18   4      101.05      112.04      9.62 o 
  -2  18   4       20.57       32.84      6.88 o 
  -1  18   4      110.31       93.40      8.75 o 
   0  18   4       13.26       16.57     10.90 o 
   1  18   4        8.43       20.35     10.10 o 
   2  18   4        5.29       14.24      7.86 o 
   3  18   4      420.29      416.46     26.17 o 
   4  18   4      155.18      181.05     15.85 o 
   5  18   4       52.25       48.52     30.39 o 
   6  18   4        3.29       12.33      7.61 o 
   7  18   4       28.55       35.75     11.04 o 
   8  18   4        4.63        1.01      6.83 o 
 -11  19   4       12.18       12.63     27.81 o 
 -10  19   4      120.76      120.43     27.43 o 
  -9  19   4        7.11        3.07      4.81 o 
  -8  19   4       87.67       77.96     11.13 o 
  -7  19   4       18.52       17.90      6.12 o 
  -6  19   4        0.03       10.02      4.84 o 
  -5  19   4       99.15      113.88     10.96 o 
  -4  19   4      397.08      402.79     19.36 o 
  -3  19   4       62.47       68.51      7.82 o 
  -2  19   4      126.66      124.21     10.29 o 
  -1  19   4       27.68       23.71      5.11 o 
   0  19   4       72.42       61.17     13.11 o 
   1  19   4      171.20      195.50     19.89 o 
   2  19   4       29.13       32.23      9.19 o 
   3  19   4      107.68      115.88     13.30 o 
   4  19   4        2.62       -4.14      4.88 o 
   5  19   4       33.50       36.96     11.25 o 
   6  19   4       73.75       74.42     15.23 o 
   7  19   4        6.87       26.02     11.42 o 
   8  19   4       74.34       52.60     15.80 o 
 -10  20   4       15.74       36.89     13.24 o 
  -9  20   4        0.04        1.54      6.53 o 
  -8  20   4      155.06      164.28     23.19 o 
  -7  20   4       68.97       88.35     17.12 o 
  -6  20   4        0.32       -4.74      6.50 o 
  -5  20   4      126.90      130.50     19.68 o 
  -4  20   4        7.90        5.20      6.91 o 
  -3  20   4       65.39       65.19     14.44 o 
  -2  20   4       42.57       38.60     11.43 o 
  -1  20   4       38.45       39.17     11.44 o 
   0  20   4       40.98       60.95     13.95 o 
   1  20   4        8.95       14.03      5.61 o 
   2  20   4       64.00       57.44     11.95 o 
   3  20   4       46.20       40.66      8.86 o 
   4  20   4       42.12       43.63     13.49 o 
   5  20   4      205.62      225.56     35.34 o 
   6  20   4       58.33       52.11     20.14 o 
   7  20   4        0.04       -5.53      7.79 o 
  -9  21   4       11.18        8.89     11.49 o 
  -8  21   4       26.46       11.47     17.22 o 
  -7  21   4        3.85        1.46      7.16 o 
  -6  21   4        0.89       11.56     30.83 o 
  -5  21   4       27.95       27.94     11.81 o 
  -4  21   4        6.90       11.54      8.68 o 
  -3  21   4       82.13       92.98     17.13 o 
  -2  21   4       13.09        4.77      7.99 o 
  -1  21   4        1.41       -2.89     15.91 o 
   0  21   4       22.91       15.55      9.24 o 
   1  21   4      107.17      101.66     13.19 o 
   2  21   4       32.65       31.44     11.44 o 
   3  21   4       48.35       52.75     10.05 o 
   4  21   4        0.09        4.34      6.42 o 
   5  21   4       26.93       32.56     11.57 o 
   6  21   4        5.55      -13.49     15.29 o 
  -9  22   4        0.46       10.88      8.07 o 
  -8  22   4        7.72       -3.31      7.01 o 
  -7  22   4       28.57       14.74      9.54 o 
  -6  22   4        0.48        5.87      6.91 o 
  -5  22   4       17.79       -5.77      8.89 o 
  -4  22   4       34.50       60.47     14.54 o 
  -3  22   4      275.19      291.71     29.91 o 
  -2  22   4       44.68       48.28     15.35 o 
  -1  22   4       71.69      112.34     18.35 o 
   0  22   4       89.34       94.27     14.42 o 
   1  22   4      134.13      129.06     18.62 o 
   2  22   4       30.05       11.75     15.48 o 
   3  22   4        0.03       11.86      5.92 o 
   4  22   4        3.27        9.26     12.65 o 
   5  22   4       22.21        8.51     16.74 o 
  -8  23   4        8.04       14.51     18.27 o 
  -7  23   4       67.52       58.47     14.49 o 
  -6  23   4        8.78       13.44      8.72 o 
  -5  23   4       78.99       72.54     16.92 o 
  -4  23   4       14.11       13.28      8.68 o 
  -3  23   4       40.19       36.07     31.81 o 
  -2  23   4       30.43       23.14      9.76 o 
  -1  23   4        0.01        0.07      5.83 o 
   0  23   4        7.21       21.78      7.26 o 
   1  23   4        0.24        1.04     11.61 o 
   2  23   4       63.26       79.34     15.55 o 
   3  23   4       16.51      -10.11     10.11 o 
   4  23   4      102.12      115.18     20.12 o 
  -7  24   4        0.69       13.90     16.18 o 
  -6  24   4       26.36       25.77     11.44 o 
  -5  24   4       38.82       38.46     14.20 o 
  -4  24   4       39.45       61.16     15.65 o 
  -3  24   4       50.19       62.69     21.58 o 
  -2  24   4        0.21       -4.25     24.95 o 
  -1  24   4      173.45      218.82     21.10 o 
   0  24   4       25.15       24.01      7.88 o 
   1  24   4       18.24       16.06     13.21 o 
   2  24   4        1.14       19.16      7.85 o 
   3  24   4       12.06        3.25      7.32 o 
  -5  25   4        0.62       10.48     15.22 o 
  -4  25   4        4.27       -5.50      7.67 o 
  -3  25   4       38.14       44.84     13.61 o 
  -2  25   4        1.54       -2.24      8.07 o 
  -1  25   4       29.85       29.64     10.82 o 
   0  25   4       67.33      130.13     29.10 o 
   1  25   4       34.07       31.30     10.58 o 
   2  25   4       90.83      112.96     23.99 o 
 -15   1   5      509.35      487.51     40.79 o 
 -14   1   5        6.86        9.05      6.73 o 
 -13   1   5       21.95       20.09      6.25 o 
 -12   1   5       47.47       46.01      8.83 o 
 -11   1   5      224.09      227.64     26.08 o 
 -10   1   5      919.25     1013.28     34.09 o 
  -9   1   5     2041.67     2169.82     55.11 o 
  -8   1   5      339.56      343.75     14.53 o 
  -7   1   5      876.59      905.37     24.71 o 
  -6   1   5     1152.52     1247.75     27.54 o 
  -5   1   5     2390.47     2608.66     43.07 o 
  -4   1   5     1936.72     2089.65     27.15 o 
  -3   1   5      206.08      193.96     14.41 o 
  -2   1   5       99.70       95.70      6.61 o 
  -1   1   5      158.56      144.47      7.03 o 
   0   1   5     1019.43      973.42     32.86 o 
   1   1   5     3230.61     3342.45     24.58 o 
   2   1   5     1320.44     1309.68     38.13 o 
   3   1   5      483.35      387.45     40.09 o 
   4   1   5      241.62      202.43     19.66 o 
   5   1   5     1732.21     1662.35     31.37 o 
   6   1   5      829.75      834.25     22.85 o 
   7   1   5      434.39      375.95     15.79 o 
   8   1   5       64.56       64.33     11.44 o 
   9   1   5       40.66       36.45     10.30 o 
  10   1   5        3.73       19.50      8.32 o 
  11   1   5      322.19      272.85     27.48 o 
 -15   2   5       88.42       89.32     13.27 o 
 -14   2   5       44.76       40.91     10.20 o 
 -13   2   5      236.16      278.67     20.88 o 
 -12   2   5        1.85        6.40      4.93 o 
 -11   2   5       28.52       34.80      8.98 o 
 -10   2   5      498.19      506.44     28.04 o 
  -9   2   5      897.47      890.51     33.68 o 
  -8   2   5     2355.38     2458.88     57.10 o 
  -7   2   5      789.56      849.95     24.05 o 
  -6   2   5     1002.25     1067.81     26.80 o 
  -5   2   5      250.02      289.11     12.81 o 
  -4   2   5      646.11      709.20     19.08 o 
  -3   2   5     4690.48     5052.60     52.22 o 
  -2   2   5     3809.24     4035.68     49.87 o 
  -1   2   5     3652.57     3870.99    105.36 o 
   0   2   5     1014.47     1083.02     19.10 o 
   1   2   5      297.48      351.42      7.94 o 
   2   2   5     1541.58     1486.16     41.29 o 
   3   2   5      611.98      579.58     17.53 o 
   4   2   5     1344.95     1269.33     59.01 o 
   5   2   5     1092.66     1032.62     26.48 o 
   6   2   5      283.70      279.51     14.43 o 
   7   2   5       47.62       57.64      7.03 o 
   8   2   5        2.38        1.38      5.48 o 
   9   2   5      141.44      151.19     18.44 o 
  10   2   5       69.17       79.84     35.92 o 
  11   2   5       57.21       42.84     11.83 o 
 -15   3   5      149.59      163.50     20.70 o 
 -14   3   5      193.01      198.90     21.09 o 
 -13   3   5      936.00      942.38     43.43 o 
 -12   3   5     1432.12     1453.61     51.74 o 
 -11   3   5      804.49      821.44     37.11 o 
 -10   3   5      261.38      243.39     24.24 o 
  -9   3   5       38.03       51.34      8.62 o 
  -8   3   5      178.01      177.01     11.82 o 
  -7   3   5      374.22      346.86     19.07 o 
  -6   3   5      721.76      761.76     21.53 o 
  -5   3   5     2103.03     2169.91     30.96 o 
  -4   3   5     6790.34     7258.65     58.66 o 
  -3   3   5      153.27      159.16      7.79 o 
  -2   3   5     1141.50     1084.34     22.91 o 
  -1   3   5      288.37      265.07      9.00 o 
   0   3   5     4239.21     4184.26     54.87 o 
   1   3   5     1970.59     1890.21     46.19 o 
   2   3   5      461.23      460.95     17.23 o 
   3   3   5      729.33      661.12     16.31 o 
   4   3   5      338.67      323.86     11.49 o 
   5   3   5       58.93       73.71      8.00 o 
   6   3   5      146.66      168.90     12.08 o 
   7   3   5      646.47      661.49     24.21 o 
   8   3   5      897.21      842.85     30.14 o 
   9   3   5      483.25      442.00     60.84 o 
  10   3   5      160.97      166.00     20.57 o 
  11   3   5       80.27       80.28     15.29 o 
 -15   4   5       52.93       66.70     13.83 o 
 -14   4   5      303.92      327.78     28.80 o 
 -13   4   5       85.98      110.16     23.34 o 
 -12   4   5      210.70      186.22     18.83 o 
 -11   4   5      828.08      831.66     44.42 o 
 -10   4   5     1323.91     1297.75     42.07 o 
  -9   4   5      849.97      849.42     32.35 o 
  -8   4   5      580.54      613.59     21.40 o 
  -7   4   5      352.56      394.14     14.52 o 
  -6   4   5      275.67      289.62     20.61 o 
  -5   4   5     1392.06     1498.43     27.88 o 
  -4   4   5      403.49      484.51     17.35 o 
  -3   4   5      828.42      845.24     16.79 o 
  -2   4   5      320.96      320.00     12.75 o 
  -1   4   5      720.02      715.57     14.16 o 
   0   4   5      650.96      706.20     13.91 o 
   1   4   5      898.70      882.69     37.92 o 
   2   4   5      528.15      574.06      9.67 o 
   3   4   5      397.14      423.02     12.64 o 
   4   4   5      607.56      584.28     16.66 o 
   5   4   5      489.56      464.62     13.94 o 
   6   4   5     1628.33     1388.64     71.17 o 
   7   4   5      635.37      606.73     24.21 o 
   8   4   5      324.19      283.78     17.33 o 
   9   4   5      166.47      167.27     19.61 o 
  10   4   5      415.99      439.44     33.26 o 
  11   4   5       29.15       28.91     11.92 o 
 -15   5   5       66.65       51.48     11.77 o 
 -14   5   5        8.89       21.56      7.86 o 
 -13   5   5       35.30       30.03      8.99 o 
 -12   5   5        9.34        8.96      7.11 o 
 -11   5   5       45.11       40.97     10.12 o 
 -10   5   5       84.62       86.18     11.73 o 
  -9   5   5       74.79       84.08      8.68 o 
  -8   5   5       35.97       46.95      6.30 o 
  -7   5   5      185.10      210.53     11.72 o 
  -6   5   5        0.35        3.59      1.92 o 
  -5   5   5      615.19      700.66     50.10 o 
  -4   5   5     1443.60     1453.92     49.62 o 
  -3   5   5     1647.74     1597.94     58.98 o 
  -2   5   5      521.62      480.88     20.16 o 
  -1   5   5     1233.28     1173.09     62.74 o 
   0   5   5     2416.56     2667.63     29.53 o 
   1   5   5     1000.80     1076.65     16.57 o 
   2   5   5        0.29        0.65      1.07 o 
   3   5   5      349.44      384.58     13.18 o 
   4   5   5       27.07       39.60      5.01 o 
   5   5   5      117.68      128.27      8.54 o 
   6   5   5       71.87      101.04      7.90 o 
   7   5   5       64.48       57.18      8.20 o 
   8   5   5       11.53       17.34      5.44 o 
   9   5   5       22.16       31.89      9.45 o 
  10   5   5       16.46       22.87      8.98 o 
  11   5   5       63.95      105.45     17.88 o 
 -15   6   5      191.93      227.42     23.99 o 
 -14   6   5      266.79      282.70     24.98 o 
 -13   6   5       20.59       23.26     10.11 o 
 -12   6   5      123.82      147.50     20.20 o 
 -11   6   5      207.75      196.07     17.52 o 
 -10   6   5      107.41       99.05     13.50 o 
  -9   6   5     1131.23     1169.69     31.03 o 
  -8   6   5      757.27      793.14     33.34 o 
  -7   6   5      514.03      531.72     18.25 o 
  -6   6   5      401.65      389.13     12.36 o 
  -5   6   5      295.18      281.28     20.35 o 
  -4   6   5      497.41      530.53     14.29 o 
  -3   6   5      786.43      869.42     32.15 o 
  -2   6   5      692.20      799.83     25.90 o 
  -1   6   5     1155.89     1246.48     22.60 o 
   0   6   5      331.40      338.76     16.64 o 
   1   6   5      151.64      146.21      5.86 o 
   2   6   5      221.23      158.07     19.39 o 
   3   6   5      704.93      729.36     20.96 o 
   4   6   5     1213.06     1182.51     26.17 o 
   5   6   5      691.91      732.25     19.78 o 
   6   6   5      132.29      144.82      9.87 o 
   7   6   5      212.44      204.38     15.28 o 
   8   6   5       87.00      102.46     15.63 o 
   9   6   5       34.67       22.59      7.31 o 
  10   6   5      209.93      223.97     35.59 o 
  11   6   5      242.97      242.18     26.70 o 
 -15   7   5      115.52      118.69     17.16 o 
 -14   7   5       68.94       59.29     14.95 o 
 -13   7   5      126.48      103.35     17.77 o 
 -12   7   5      334.57      332.75     29.97 o 
 -11   7   5     2568.04     2512.93     60.87 o 
 -10   7   5     1034.01     1103.19     38.46 o 
  -9   7   5      425.58      361.51     25.85 o 
  -8   7   5      204.82      172.54     11.29 o 
  -7   7   5      733.29      765.80     25.24 o 
  -6   7   5     3194.64     3287.50     41.45 o 
  -5   7   5      203.51      210.81      9.60 o 
  -4   7   5       76.97       68.38      5.21 o 
  -3   7   5      990.49     1052.65     55.83 o 
  -2   7   5      351.29      284.73     24.09 o 
  -1   7   5     1572.16     1677.97     27.08 o 
   0   7   5      139.12      122.54      5.52 o 
   1   7   5      144.81      133.39      5.77 o 
   2   7   5     1878.52     1970.87     56.30 o 
   3   7   5      844.05      855.63     16.66 o 
   4   7   5      339.04      290.33     24.44 o 
   5   7   5      737.99      676.23     19.14 o 
   6   7   5      997.15      975.81     26.60 o 
   7   7   5     1973.35     1932.05     47.07 o 
   8   7   5      623.85      587.65     27.33 o 
   9   7   5      119.65      123.32     13.27 o 
  10   7   5       37.22       27.53     10.10 o 
  11   7   5      211.97      203.25     25.59 o 
 -14   8   5      137.87      171.75     23.85 o 
 -13   8   5       48.19       54.48     13.91 o 
 -12   8   5       48.60       57.19     10.05 o 
 -11   8   5     1155.33     1139.48     41.00 o 
 -10   8   5      545.92      510.59     26.26 o 
  -9   8   5      249.66      235.98     14.18 o 
  -8   8   5      650.20      642.67     21.77 o 
  -7   8   5      411.22      391.70     15.75 o 
  -6   8   5      820.69      861.98     21.19 o 
  -5   8   5      194.44      205.03     13.07 o 
  -4   8   5      220.96      168.37     44.89 o 
  -3   8   5      544.05      521.57     27.53 o 
  -2   8   5      693.31      632.01     24.11 o 
  -1   8   5      364.07      372.17     15.65 o 
   0   8   5      389.71      371.12     12.50 o 
   1   8   5      378.16      433.69     10.79 o 
   2   8   5      431.18      418.37     21.32 o 
   3   8   5      214.10      209.26     12.46 o 
   4   8   5      917.19      934.00     25.05 o 
   5   8   5      303.89      283.01     14.52 o 
   6   8   5      313.87      349.18     16.73 o 
   7   8   5      659.91      662.98     28.52 o 
   8   8   5       84.15       95.38     11.64 o 
   9   8   5       57.05       40.69      8.60 o 
  10   8   5      117.87      126.87     21.44 o 
  11   8   5      362.33      405.66     34.79 o 
 -14   9   5       16.82       19.36      9.83 o 
 -13   9   5        9.60        8.02      9.09 o 
 -12   9   5       19.38       35.06      8.31 o 
 -11   9   5       16.40       23.17      6.92 o 
 -10   9   5      265.94      238.86     18.21 o 
  -9   9   5      706.50      662.52     23.69 o 
  -8   9   5       47.57       42.84      6.55 o 
  -7   9   5       86.01       82.76      7.79 o 
  -6   9   5      141.34      136.16      8.93 o 
  -5   9   5      258.65      246.47     10.15 o 
  -4   9   5      301.44      327.75     38.09 o 
  -3   9   5      194.13      211.73     18.42 o 
  -2   9   5      107.89       86.08     10.53 o 
  -1   9   5      100.33      111.59     10.61 o 
   0   9   5      572.10      591.69     19.62 o 
   1   9   5      441.03      416.75     10.63 o 
   2   9   5      137.26      122.83      5.41 o 
   3   9   5      166.61      144.61      7.49 o 
   4   9   5       30.12       30.79      3.59 o 
   5   9   5      362.70      399.30     13.42 o 
   6   9   5      243.29      247.85     14.69 o 
   7   9   5       11.52       16.21      5.68 o 
   8   9   5       10.95       -0.37      4.61 o 
   9   9   5        5.33       -6.28      7.25 o 
  10   9   5       16.60        7.25      6.59 o 
 -14  10   5      167.38      423.61    197.23 o 
 -13  10   5       37.49       19.53     12.38 o 
 -12  10   5       86.74       85.57     12.30 o 
 -11  10   5       73.00       68.13     10.75 o 
 -10  10   5      682.00      648.68     29.75 o 
  -9  10   5      417.20      423.65     24.97 o 
  -8  10   5       19.41       17.00      4.35 o 
  -7  10   5       75.64       75.65      7.24 o 
  -6  10   5      286.60      281.59     12.38 o 
  -5  10   5       89.77      112.96      8.76 o 
  -4  10   5     1265.70     1279.80     46.79 o 
  -3  10   5      714.45      770.38     29.49 o 
  -2  10   5       44.57       58.63     10.43 o 
  -1  10   5      367.25      402.29     19.97 o 
   0  10   5      928.67     1002.86     34.13 o 
   1  10   5       47.85       69.71      5.71 o 
   2  10   5      361.84      350.34     10.86 o 
   3  10   5      124.60      127.50      5.69 o 
   4  10   5       37.66       32.51      7.06 o 
   5  10   5      644.77      675.23     19.32 o 
   6  10   5      805.90      792.45     30.03 o 
   7  10   5       90.55      104.24     12.33 o 
   8  10   5       61.41       58.27      9.72 o 
   9  10   5       19.98       27.37      7.66 o 
  10  10   5       91.37       89.79     16.39 o 
 -14  11   5      110.75      135.91     16.79 o 
 -13  11   5       33.49       33.08     11.04 o 
 -12  11   5      251.48      254.22     20.85 o 
 -11  11   5       49.04       50.52      9.22 o 
 -10  11   5      389.47      375.83     27.64 o 
  -9  11   5      303.61      304.80     16.45 o 
  -8  11   5      879.97      819.47     25.12 o 
  -7  11   5      581.69      558.17     19.13 o 
  -6  11   5     1239.59     1258.74     32.15 o 
  -5  11   5      964.90      997.04     25.22 o 
  -4  11   5      244.76      271.22     22.34 o 
  -3  11   5      314.45      285.84     22.81 o 
  -2  11   5        0.09       10.77      5.86 o 
  -1  11   5      407.56      369.18     24.19 o 
   0  11   5      182.64      207.90     14.83 o 
   1  11   5     1160.90     1100.66     32.53 o 
   2  11   5     1469.22     1411.28     25.13 o 
   3  11   5      528.36      503.18     22.15 o 
   4  11   5      500.30      497.37     17.27 o 
   5  11   5      470.07      467.90     19.53 o 
   6  11   5      602.47      612.91     28.52 o 
   7  11   5       94.78       77.69     10.84 o 
   8  11   5      190.45      224.34     18.84 o 
   9  11   5       56.68       73.43     11.85 o 
  10  11   5       80.30      107.61     18.78 o 
 -14  12   5       70.47       62.38     11.80 o 
 -13  12   5      250.07      272.46     22.55 o 
 -12  12   5      188.85      186.06     18.15 o 
 -11  12   5       82.14       67.69     10.88 o 
 -10  12   5       40.21       49.52      8.90 o 
  -9  12   5      628.92      665.14     29.94 o 
  -8  12   5     2105.04     1924.26     56.46 o 
  -7  12   5      331.78      305.00     17.30 o 
  -6  12   5      235.43      255.84     14.69 o 
  -5  12   5       59.48       63.14      7.74 o 
  -4  12   5     1216.49     1182.27     60.71 o 
  -3  12   5     1697.57     1865.15     58.31 o 
  -2  12   5       30.44       47.74      9.95 o 
  -1  12   5     1079.92     1127.79     85.84 o 
   0  12   5     1522.82     1551.80     62.11 o 
   1  12   5       35.03       21.58      3.65 o 
   2  12   5      330.84      369.75     20.55 o 
   3  12   5      328.70      279.04     12.46 o 
   4  12   5     1757.06     1085.22    249.05 o 
   5  12   5     1038.23     1165.46     52.40 o 
   6  12   5       24.06       19.70      6.35 o 
   7  12   5      139.68      175.05     18.24 o 
   8  12   5      110.37      107.01     13.67 o 
   9  12   5      244.86      265.32     21.81 o 
  10  12   5      111.32       98.69     21.64 o 
 -13  13   5      549.84      580.80     33.01 o 
 -12  13   5      122.63      116.64     14.64 o 
 -11  13   5       64.45       59.08      9.92 o 
 -10  13   5        5.65        6.05      4.88 o 
  -9  13   5       78.24       73.73     10.20 o 
  -8  13   5      279.60      227.19     16.34 o 
  -7  13   5       76.39       75.75      8.88 o 
  -6  13   5       89.18       93.08      9.04 o 
  -5  13   5      567.67      565.41     18.95 o 
  -4  13   5     1773.97     1836.61     85.11 o 
  -3  13   5      307.03      312.21     24.84 o 
  -2  13   5     4305.80     4225.12    124.30 o 
  -1  13   5      220.34      169.32     17.95 o 
   0  13   5     2138.68     2216.34     50.66 o 
   1  13   5      922.88      844.19     55.51 o 
   2  13   5       46.78       55.21      6.55 o 
   3  13   5      115.76      108.68      7.39 o 
   4  13   5      471.01      410.07     16.03 o 
   5  13   5      134.73      148.94     18.84 o 
   6  13   5       10.98        0.36      4.49 o 
   7  13   5      123.28      133.64     16.89 o 
   8  13   5      196.13      216.94     19.72 o 
   9  13   5      293.91      326.85     25.43 o 
 -13  14   5       76.60       85.62     13.14 o 
 -12  14   5       12.20       17.88      6.48 o 
 -11  14   5        5.88       13.59      7.64 o 
 -10  14   5        1.24       -5.45      7.13 o 
  -9  14   5      200.42      188.01     15.94 o 
  -8  14   5       91.53       99.92     15.27 o 
  -7  14   5        9.62        9.15      5.97 o 
  -6  14   5      593.36      574.62     22.03 o 
  -5  14   5      682.26      664.47     20.46 o 
  -4  14   5      201.01      181.69     20.07 o 
  -3  14   5      314.47      278.96     24.20 o 
  -2  14   5      279.00      280.68     23.91 o 
  -1  14   5      251.11      256.00     22.61 o 
   0  14   5      248.47      271.76     29.06 o 
   1  14   5      378.54      411.82     36.40 o 
   2  14   5      758.33      704.31     23.61 o 
   3  14   5       13.13       15.44      3.46 o 
   4  14   5      157.34      151.32     11.05 o 
   5  14   5      199.81      162.99     20.44 o 
   6  14   5        0.74       -1.25      6.37 o 
   7  14   5        9.30       25.73      9.62 o 
   8  14   5        6.42        4.45     13.49 o 
   9  14   5       79.15       63.24     14.33 o 
 -13  15   5      323.99      330.49     25.55 o 
 -12  15   5       51.75       41.10      9.00 o 
 -11  15   5       74.70       61.02     13.56 o 
 -10  15   5        0.23       11.87      5.16 o 
  -9  15   5       26.97       30.09      9.46 o 
  -8  15   5      123.26      117.58     12.12 o 
  -7  15   5      384.61      373.29     23.00 o 
  -6  15   5      321.90      312.60     22.59 o 
  -5  15   5      280.50      286.18     21.71 o 
  -4  15   5      921.66      908.80     45.05 o 
  -3  15   5      453.18      493.26     32.86 o 
  -2  15   5       11.04       31.79     10.51 o 
  -1  15   5      241.24      236.78     22.31 o 
   0  15   5     1664.45     1696.98     57.64 o 
   1  15   5      433.19      424.08     16.89 o 
   2  15   5      586.84      581.25     26.49 o 
   3  15   5      240.08      191.03     24.57 o 
   4  15   5       85.65       66.13      8.27 o 
   5  15   5       47.59       43.47     12.70 o 
   6  15   5        0.43       -6.98      6.98 o 
   7  15   5      139.24      122.49     36.62 o 
   8  15   5       53.53       59.63     14.13 o 
   9  15   5      262.04      293.40     29.99 o 
 -12  16   5      174.95      191.28     25.00 o 
 -11  16   5        4.96        5.61      5.14 o 
 -10  16   5      382.86      435.06     25.61 o 
  -9  16   5      364.06      345.47     21.65 o 
  -8  16   5      103.16       99.34     11.42 o 
  -7  16   5      502.19      504.07     25.43 o 
  -6  16   5      149.95      158.08     11.91 o 
  -5  16   5       61.12       63.63      6.75 o 
  -4  16   5       18.00       13.23      2.47 o 
  -3  16   5      914.18      910.10     66.83 o 
  -2  16   5     2621.53     2590.21     76.66 o 
  -1  16   5     1330.70     1359.10     53.85 o 
   0  16   5       34.85       50.59     10.76 o 
   1  16   5       52.14       39.39      5.87 o 
   2  16   5      135.29      118.27     13.72 o 
   3  16   5      958.50      995.53     55.09 o 
   4  16   5      201.02      213.01     43.83 o 
   5  16   5      251.55      203.53     23.58 o 
   6  16   5      229.71      235.58     25.78 o 
   7  16   5        2.74        0.37     14.46 o 
   8  16   5      117.41      113.59     19.61 o 
 -12  17   5       94.32       87.90     18.01 o 
 -11  17   5       91.49       94.18     17.76 o 
 -10  17   5      146.08      205.59     51.18 o 
  -9  17   5       71.21       72.70     10.47 o 
  -8  17   5       96.28       76.24     10.10 o 
  -7  17   5      523.45      525.08     37.56 o 
  -6  17   5      697.53      754.83     26.03 o 
  -5  17   5      568.71      558.46     19.67 o 
  -4  17   5      260.85      229.95     20.89 o 
  -3  17   5      262.98      266.60     30.42 o 
  -2  17   5      339.29      317.29     27.64 o 
  -1  17   5      429.18      457.91     32.48 o 
   0  17   5      175.72      193.65     21.46 o 
   1  17   5      571.09      568.03     35.54 o 
   2  17   5      462.35      446.55     23.72 o 
   3  17   5      966.14      931.70     34.81 o 
   4  17   5      186.78      152.83     20.94 o 
   5  17   5      129.18      126.61     19.50 o 
   6  17   5      165.98      191.23     23.96 o 
   7  17   5       57.83       69.27     15.02 o 
   8  17   5       94.38       85.09     17.96 o 
 -11  18   5       56.57       44.41     13.47 o 
 -10  18   5      205.47      210.25     26.03 o 
  -9  18   5       90.61       83.24     16.51 o 
  -8  18   5      140.89      179.13     37.92 o 
  -7  18   5       62.53       57.44     13.66 o 
  -6  18   5      109.13      136.32     19.88 o 
  -5  18   5      137.91      112.71     17.93 o 
  -4  18   5       36.23       32.59     10.98 o 
  -3  18   5       14.75        9.08      7.80 o 
  -2  18   5      524.05      521.42     36.30 o 
  -1  18   5       25.60       28.83     16.18 o 
   0  18   5       28.99        5.81      5.98 o 
   1  18   5       77.90       72.45     13.94 o 
   2  18   5       95.21       93.84     14.18 o 
   3  18   5       33.05       27.77      8.00 o 
   4  18   5      154.09      215.47     25.69 o 
   5  18   5      175.44      205.05     36.77 o 
   6  18   5      127.29      121.83     19.96 o 
   7  18   5       99.77      104.49     18.60 o 
 -11  19   5       46.18       52.98     28.76 o 
 -10  19   5       15.78       27.24     10.46 o 
  -9  19   5      249.50      242.58     47.77 o 
  -8  19   5       56.44       62.99     20.64 o 
  -7  19   5        0.38        3.89      6.73 o 
  -6  19   5       23.63       29.96     11.47 o 
  -5  19   5      231.00      229.76     26.05 o 
  -4  19   5      145.30      163.43     21.73 o 
  -3  19   5      269.91      340.94     59.64 o 
  -2  19   5      145.23      175.73     22.48 o 
  -1  19   5      183.80      196.64     23.12 o 
   0  19   5      205.35      223.54     24.10 o 
   1  19   5      147.17      108.50     13.47 o 
   2  19   5       43.28       63.64     12.70 o 
   3  19   5        0.30        0.46      4.13 o 
   4  19   5       63.69       48.87     14.69 o 
   5  19   5      380.36      373.42     34.12 o 
   6  19   5       11.59       10.73      9.97 o 
   7  19   5       83.69       92.76     28.18 o 
 -10  20   5       78.44       76.37     18.39 o 
  -9  20   5      184.81      215.52     26.84 o 
  -8  20   5      131.98      140.55     21.76 o 
  -7  20   5       13.27        1.63     11.32 o 
  -6  20   5       14.15        3.48      6.06 o 
  -5  20   5       39.16       45.44     12.61 o 
  -4  20   5      431.54      432.57     35.52 o 
  -3  20   5      226.61      214.24     25.08 o 
  -2  20   5      320.11      321.13     30.17 o 
  -1  20   5      301.66      296.27     28.67 o 
   0  20   5      229.43      226.43     25.52 o 
   1  20   5       51.83       44.77      9.03 o 
   2  20   5       15.42       25.20      9.39 o 
   3  20   5       24.08       38.31     17.24 o 
   4  20   5      248.63      224.55     26.95 o 
   5  20   5      110.17      123.23     20.52 o 
   6  20   5      136.51      178.60     24.58 o 
  -9  21   5       40.86       40.91     13.58 o 
  -8  21   5       55.89       39.09     18.87 o 
  -7  21   5      263.45      322.21     32.71 o 
  -6  21   5      144.80      135.97     21.45 o 
  -5  21   5      273.16      289.25     30.40 o 
  -4  21   5      441.42      467.49     37.88 o 
  -3  21   5      186.94      171.91     31.76 o 
  -2  21   5      381.35      407.43     35.12 o 
  -1  21   5      155.22      123.09     19.16 o 
   0  21   5      298.62      284.70     28.68 o 
   1  21   5      245.18      272.59     21.45 o 
   2  21   5      280.06      268.84     25.35 o 
   3  21   5      181.29      179.77     24.48 o 
   4  21   5       46.60       60.48     15.04 o 
   5  21   5       69.62      109.10     29.68 o 
  -8  22   5      169.09      155.84     29.31 o 
  -7  22   5      211.95      217.89     27.69 o 
  -6  22   5      149.47      153.71     51.53 o 
  -5  22   5      232.87      227.58     27.42 o 
  -4  22   5      152.36      140.57     21.40 o 
  -3  22   5      130.92      123.24     20.48 o 
  -2  22   5      100.63      108.83     29.72 o 
  -1  22   5      169.89      199.02     24.86 o 
   0  22   5      240.68      294.08     23.20 o 
   1  22   5      123.13       91.22     34.21 o 
   2  22   5      237.64      254.57     43.68 o 
   3  22   5      125.37      115.53     20.79 o 
   4  22   5      118.50      127.79     22.06 o 
  -7  23   5       33.98       48.05     13.51 o 
  -6  23   5      142.80      146.12     27.00 o 
  -5  23   5      116.79      149.55     23.65 o 
  -4  23   5        7.43        8.17      8.02 o 
  -3  23   5       10.64        2.37     13.90 o 
  -2  23   5        1.73       -1.32     13.84 o 
  -1  23   5       19.86       29.40     10.91 o 
   0  23   5        3.86       14.75      6.60 o 
   1  23   5      153.53      191.00     23.35 o 
   2  23   5       74.82       88.22     18.88 o 
   3  23   5       66.20      101.18     21.25 o 
  -6  24   5       68.14       46.75     14.43 o 
  -5  24   5      166.92      169.11     28.53 o 
  -4  24   5       83.37       69.58     16.41 o 
  -3  24   5       27.61       36.20     24.38 o 
  -2  24   5        5.32       13.63      8.94 o 
  -1  24   5       44.93       34.59     28.02 o 
   0  24   5      107.70       97.43     14.33 o 
   1  24   5       85.64       75.00     16.46 o 
   2  24   5      128.65      155.41     32.74 o 
  -4  25   5      114.12      120.00     41.80 o 
  -3  25   5       49.46       48.70     15.07 o 
  -2  25   5        6.62       22.18     10.43 o 
  -1  25   5       59.63       65.56     12.65 o 
   0  25   5      218.91      244.79     27.95 o 
 -15   0   6      795.08      775.95     77.82 o 
 -14   0   6     1157.25     1240.80     96.66 o 
 -13   0   6      191.76      148.64     32.27 o 
 -12   0   6      707.49      749.35     70.74 o 
 -11   0   6        3.03       15.32     14.34 o 
 -10   0   6     3467.83     3435.94    138.08 o 
  -9   0   6       22.26       25.21     13.03 o 
  -8   0   6     1063.83     1173.37     50.24 o 
  -7   0   6      893.47     1000.92     51.94 o 
  -6   0   6      103.45      155.83     12.29 o 
  -5   0   6      474.37      565.67     21.73 o 
  -4   0   6      774.25      834.36     32.09 o 
  -3   0   6        3.78       37.13      7.27 o 
  -2   0   6      105.07       75.81      8.83 o 
  -1   0   6      943.80      957.28     29.23 o 
   0   0   6      239.76      218.29     11.17 o 
   1   0   6      219.78      251.70      9.92 o 
   2   0   6       55.52       36.79      7.73 o 
   3   0   6      697.99      711.21     45.02 o 
   4   0   6       83.55      116.31      8.72 o 
   5   0   6     2038.14     1301.49    276.01 o 
   6   0   6      210.76      193.40     26.22 o 
   7   0   6      195.42      215.39     29.65 o 
   8   0   6       62.72      107.63     21.61 o 
   9   0   6       10.15       24.75     12.96 o 
  10   0   6       68.45       71.65     19.83 o 
 -15   1   6        7.32       -3.13      7.43 o 
 -14   1   6        0.05       -5.49      6.33 o 
 -13   1   6       98.11      100.32     15.39 o 
 -12   1   6      142.81      117.11     20.69 o 
 -11   1   6      854.17      858.16     51.17 o 
 -10   1   6      165.96      166.56     21.82 o 
  -9   1   6     1508.39     1459.32     60.93 o 
  -8   1   6       40.38       23.44      6.00 o 
  -7   1   6       44.60       42.21      6.04 o 
  -6   1   6      143.21      114.88      7.38 o 
  -5   1   6      712.27      628.80     15.34 o 
  -4   1   6     1304.30     1493.13     42.31 o 
  -3   1   6       25.25       17.41      3.23 o 
  -2   1   6        0.90        1.40      1.95 o 
  -1   1   6      124.27       90.75      6.20 o 
   0   1   6        4.41        7.98      1.96 o 
   1   1   6      332.55      322.31      8.45 o 
   2   1   6      353.17      290.67     10.00 o 
   3   1   6       78.37       80.55      6.47 o 
   4   1   6      338.44      327.27     14.46 o 
   5   1   6      566.31      567.60     18.73 o 
   6   1   6        0.91        6.78      2.79 o 
   7   1   6       65.73       84.18     13.28 o 
   8   1   6       39.05       61.62     13.65 o 
   9   1   6       32.66       28.83      9.72 o 
  10   1   6        5.88       -2.79      6.39 o 
 -15   2   6       29.24       31.98     10.02 o 
 -14   2   6       60.32       78.74     14.39 o 
 -13   2   6      149.67      125.86     17.40 o 
 -12   2   6       23.81       22.78      7.66 o 
 -11   2   6      286.18      234.10     21.12 o 
 -10   2   6       75.09       89.64     16.91 o 
  -9   2   6      248.76      233.58     29.45 o 
  -8   2   6      188.28      202.21     16.06 o 
  -7   2   6       11.97        8.81      3.43 o 
  -6   2   6       27.77       28.16      4.50 o 
  -5   2   6        0.51        1.70      2.65 o 
  -4   2   6     1725.97     1762.55     26.43 o 
  -3   2   6       19.07       31.64      4.09 o 
  -2   2   6       18.39        4.75      2.27 o 
  -1   2   6      207.52      237.01      9.55 o 
   0   2   6      521.24      545.02     12.25 o 
   1   2   6       12.57       30.30      2.71 o 
   2   2   6      325.36      304.11      7.99 o 
   3   2   6      113.00      122.62      7.06 o 
   4   2   6      315.73      358.01     16.02 o 
   5   2   6        0.41       12.91      4.25 o 
   6   2   6       98.41       93.14      8.63 o 
   7   2   6      142.90      134.72     10.06 o 
   8   2   6       19.06       58.23     23.75 o 
   9   2   6        2.62       -4.32      5.59 o 
  10   2   6        3.60       12.11      7.46 o 
 -15   3   6       12.82       15.15     13.69 o 
 -14   3   6      130.25      131.97     18.06 o 
 -13   3   6       32.85       35.16     10.02 o 
 -12   3   6      219.42      219.85     20.84 o 
 -11   3   6     1100.50     1184.59     46.05 o 
 -10   3   6      848.21      852.37     35.57 o 
  -9   3   6     1611.71     1480.42     56.78 o 
  -8   3   6        2.77        3.46      4.45 o 
  -7   3   6      149.47      156.55     10.86 o 
  -6   3   6       54.23       73.03      7.25 o 
  -5   3   6     1522.84     1582.95     28.08 o 
  -4   3   6      999.89     1068.48     22.18 o 
  -3   3   6      526.88      597.71     19.34 o 
  -2   3   6       14.65       40.15      4.94 o 
  -1   3   6      217.25      176.24      8.10 o 
   0   3   6       38.69      133.12      9.17 o 
   1   3   6      157.35      158.32      6.61 o 
   2   3   6      114.72      129.18      5.26 o 
   3   3   6     1147.60     1023.26     21.43 o 
   4   3   6      167.39      181.72     12.18 o 
   5   3   6      141.32      131.76     10.84 o 
   6   3   6      772.11      809.81     26.24 o 
   7   3   6        0.85       11.72      4.24 o 
   8   3   6        1.04        4.43      5.79 o 
   9   3   6        8.18        9.35      7.39 o 
  10   3   6       10.32        4.80      5.58 o 
 -15   4   6      351.52      326.70     28.67 o 
 -14   4   6      280.99      309.77     26.94 o 
 -13   4   6      438.58      454.88     31.12 o 
 -12   4   6       15.95       15.83      6.86 o 
 -11   4   6       39.73       29.26      7.33 o 
 -10   4   6      156.12      194.73     17.23 o 
  -9   4   6     1268.58     1247.23     33.15 o 
  -8   4   6       25.70       23.74      5.87 o 
  -7   4   6      630.08      609.74     24.25 o 
  -6   4   6      670.52      767.14     29.43 o 
  -5   4   6       10.80       14.44      3.17 o 
  -4   4   6      127.75       81.53      6.17 o 
  -3   4   6        0.68        5.76      2.39 o 
  -2   4   6     2626.87     2674.69     58.20 o 
  -1   4   6       99.00       96.54      7.46 o 
   0   4   6     1232.16     1323.59     20.98 o 
   1   4   6       60.92      100.20      5.36 o 
   2   4   6       83.79       99.20      4.60 o 
   3   4   6      324.90      316.81     12.68 o 
   4   4   6      265.27      243.09     13.55 o 
   5   4   6       55.71       85.25      9.95 o 
   6   4   6        2.32        5.03      3.23 o 
   7   4   6       68.51       73.93      8.78 o 
   8   4   6      158.79      164.83     19.48 o 
   9   4   6       14.41       13.70      6.89 o 
  10   4   6       43.94       68.74     14.51 o 
 -15   5   6       50.57       40.30     11.26 o 
 -14   5   6       33.57       20.56     13.42 o 
 -13   5   6      645.68      650.78     37.10 o 
 -12   5   6      624.54      599.59     40.45 o 
 -11   5   6        7.12       16.93      6.88 o 
 -10   5   6     1337.22     1338.62     43.73 o 
  -9   5   6     1050.24     1134.52     35.57 o 
  -8   5   6      270.50      325.51     25.30 o 
  -7   5   6       46.55       65.17      8.07 o 
  -6   5   6     1690.80     1761.16     47.41 o 
  -5   5   6      996.11     1000.08     23.15 o 
  -4   5   6       20.58       22.21      3.30 o 
  -3   5   6       12.14        8.98      2.32 o 
  -2   5   6     2021.89     1978.02     46.51 o 
  -1   5   6      255.35      236.16      8.79 o 
   0   5   6      447.21      430.97     11.78 o 
   1   5   6      934.08      919.00     16.53 o 
   2   5   6      322.29      334.99      8.27 o 
   3   5   6       37.53       24.14      5.05 o 
   4   5   6      885.32      840.37     21.76 o 
   5   5   6      494.27      475.26     18.61 o 
   6   5   6      402.03      439.01     24.43 o 
   7   5   6      567.17      483.23     22.78 o 
   8   5   6      224.54      243.11     23.44 o 
   9   5   6       64.70       80.11     14.50 o 
  10   5   6       31.65       31.59     10.40 o 
 -15   6   6        9.02       18.60      8.83 o 
 -14   6   6       54.22       68.06     13.19 o 
 -13   6   6        5.02       16.03      8.03 o 
 -12   6   6      553.11      550.59     30.94 o 
 -11   6   6      229.69      228.52     19.44 o 
 -10   6   6      178.28      150.72     17.98 o 
  -9   6   6      147.04      120.36     10.38 o 
  -8   6   6      419.37      447.87     18.33 o 
  -7   6   6      640.53      627.15     23.70 o 
  -6   6   6      289.16      343.98     33.57 o 
  -5   6   6     1293.99     1382.45     26.42 o 
  -4   6   6     1987.97     1894.51     44.88 o 
  -3   6   6      267.80      252.49     19.71 o 
  -2   6   6     1400.67     1284.86     81.47 o 
  -1   6   6       75.88       80.70      8.07 o 
   0   6   6      260.49      447.15     26.86 o 
   1   6   6       64.17       70.80      4.88 o 
   2   6   6      159.43      184.54      8.45 o 
   3   6   6       74.18      114.28      9.92 o 
   4   6   6        3.09        8.88      3.14 o 
   5   6   6      217.83      236.20     12.71 o 
   6   6   6        4.69       35.68      6.76 o 
   7   6   6       89.88      104.73     11.77 o 
   8   6   6        7.93        6.75      8.57 o 
   9   6   6       71.90       85.43     15.27 o 
  10   6   6       42.23       32.21     18.94 o 
 -15   7   6        9.57       -1.58     14.52 o 
 -14   7   6       37.72       21.05     10.52 o 
 -13   7   6        7.85       24.21     10.68 o 
 -12   7   6        0.40        0.70      6.96 o 
 -11   7   6       82.87       85.78     12.15 o 
 -10   7   6      549.62      537.92     29.76 o 
  -9   7   6       32.21       32.88      5.82 o 
  -8   7   6        2.20        2.22      3.56 o 
  -7   7   6       48.57       55.27      7.29 o 
  -6   7   6      109.09      102.28      8.94 o 
  -5   7   6      812.96      872.70     34.17 o 
  -4   7   6      141.08      128.66     13.09 o 
  -3   7   6      211.16      217.14     12.49 o 
  -2   7   6        0.59        5.85      2.78 o 
  -1   7   6       59.96       60.50      5.62 o 
   0   7   6       17.24       20.65      2.80 o 
   1   7   6       33.78       33.04      3.43 o 
   2   7   6      300.11      316.05     11.34 o 
   3   7   6      233.30      185.69     10.88 o 
   4   7   6      302.87      275.97     13.65 o 
   5   7   6       34.49       37.69      5.46 o 
   6   7   6        5.93       14.34      5.33 o 
   7   7   6       11.93        9.95      4.75 o 
   8   7   6       21.60        6.83      9.47 o 
   9   7   6       10.42       17.64      7.82 o 
  10   7   6       54.19       56.00     14.62 o 
 -14   8   6        6.04       14.09      6.85 o 
 -13   8   6       42.98       49.06     10.64 o 
 -12   8   6       32.00       29.87      8.43 o 
 -11   8   6       14.88       14.37      5.11 o 
 -10   8   6        3.71        0.84      4.71 o 
  -9   8   6       56.17       51.66      6.98 o 
  -8   8   6     1208.78     1211.77     29.87 o 
  -7   8   6      220.93      203.31     13.73 o 
  -6   8   6      281.19      249.28     13.66 o 
  -5   8   6      112.40       93.71      7.35 o 
  -4   8   6      204.16      246.77     14.29 o 
  -3   8   6     1618.27     1567.90     38.61 o 
  -2   8   6        8.35        5.79      3.41 o 
  -1   8   6      735.90      788.98     22.31 o 
   0   8   6       31.82       23.33      2.72 o 
   1   8   6      297.48      315.44      9.57 o 
   2   8   6        2.10        2.88      2.68 o 
   3   8   6      375.57      398.18     14.22 o 
   4   8   6      351.82      334.53     15.48 o 
   5   8   6       37.81       45.48      6.22 o 
   6   8   6        0.31       -4.39      4.39 o 
   7   8   6        0.53       -2.76      4.84 o 
   8   8   6       15.01        4.45      7.59 o 
   9   8   6       45.32       31.17     13.65 o 
  10   8   6       21.42       21.50     12.81 o 
 -14   9   6       30.79       22.56     10.50 o 
 -13   9   6        5.98       22.69      7.81 o 
 -12   9   6        2.00       -1.72      5.82 o 
 -11   9   6     1158.66     1185.21     43.14 o 
 -10   9   6      880.49      860.50     38.94 o 
  -9   9   6      251.90      259.86     15.83 o 
  -8   9   6       64.86       38.08      5.71 o 
  -7   9   6      180.52      180.69     10.78 o 
  -6   9   6      650.34      672.56     22.38 o 
  -5   9   6      188.23      175.97      9.62 o 
  -4   9   6     1157.01     1144.01     38.33 o 
  -3   9   6     1398.19     1434.26     33.59 o 
  -2   9   6        9.47        9.21      3.97 o 
  -1   9   6      165.95      170.87     10.83 o 
   0   9   6      550.97      549.34     18.17 o 
   1   9   6     1033.74     1004.85     17.59 o 
   2   9   6       16.43       13.49      2.23 o 
   3   9   6       13.98       21.25      3.20 o 
   4   9   6      192.03      202.20     12.69 o 
   5   9   6       94.19       81.18     10.51 o 
   6   9   6        2.50       24.06      6.97 o 
   7   9   6        1.74        8.05      4.40 o 
   8   9   6      160.32      163.94     15.75 o 
   9   9   6       10.37       35.09     10.15 o 
 -14  10   6      475.98      495.62     32.02 o 
 -13  10   6      768.87      861.26     42.80 o 
 -12  10   6       18.11       16.54      6.33 o 
 -11  10   6       12.81       15.88      6.68 o 
 -10  10   6      171.58      160.82     15.40 o 
  -9  10   6      174.68      200.14     13.29 o 
  -8  10   6      361.81      330.48     15.78 o 
  -7  10   6      580.16      528.59     18.16 o 
  -6  10   6      570.60      615.90     21.48 o 
  -5  10   6        2.72       15.60      7.03 o 
  -4  10   6        0.10       -5.11      5.11 o 
  -3  10   6      776.11      763.74     36.78 o 
  -2  10   6       23.57       23.81      5.62 o 
  -1  10   6      884.43      891.77     50.97 o 
   0  10   6       55.13       61.38      7.22 o 
   1  10   6      390.73      369.12     14.58 o 
   2  10   6        7.13        7.55      2.09 o 
   3  10   6        1.57        2.85      1.91 o 
   4  10   6       58.90       67.75      7.02 o 
   5  10   6       70.39       59.72      9.16 o 
   6  10   6      308.52      293.17     19.82 o 
   7  10   6       46.35       30.21      7.56 o 
   8  10   6        1.70        4.97      5.82 o 
   9  10   6        4.29       12.27      8.45 o 
 -14  11   6       92.35       86.94     14.22 o 
 -13  11   6        0.08       -3.66      6.22 o 
 -12  11   6        0.94       -8.84      8.84 o 
 -11  11   6      720.36      704.06     33.49 o 
 -10  11   6        1.06       -7.03      7.03 o 
  -9  11   6       87.94       89.24     10.38 o 
  -8  11   6       38.50       45.03      6.10 o 
  -7  11   6        0.26       -2.24      2.66 o 
  -6  11   6       29.68       29.75      9.34 o 
  -5  11   6        0.56        6.41      4.97 o 
  -4  11   6      159.55      142.21     17.05 o 
  -3  11   6        5.17        1.44      5.00 o 
  -2  11   6      202.61      191.87     15.66 o 
  -1  11   6       23.78       27.94      8.05 o 
   0  11   6      134.07      125.40     10.63 o 
   1  11   6       51.91       49.96     11.47 o 
   2  11   6        0.55        1.45      1.56 o 
   3  11   6       77.66       71.30      6.86 o 
   4  11   6      163.35      148.62     13.44 o 
   5  11   6        1.64       -2.91      4.62 o 
   6  11   6      101.37      109.39     13.27 o 
   7  11   6        4.50       -3.71      4.60 o 
   8  11   6       71.00       67.64     10.91 o 
   9  11   6       39.08       59.57     13.54 o 
 -13  12   6        1.82        8.46      6.00 o 
 -12  12   6      206.78      221.89     20.06 o 
 -11  12   6        7.49       11.06      5.41 o 
 -10  12   6      207.48      211.49     17.75 o 
  -9  12   6      280.91      267.97     18.87 o 
  -8  12   6       22.79       25.21      4.98 o 
  -7  12   6        1.72       -2.50      3.52 o 
  -6  12   6        7.61       35.49     10.84 o 
  -5  12   6       50.01       64.31     12.82 o 
  -4  12   6       74.79       87.36     14.08 o 
  -3  12   6        5.56       43.35     16.81 o 
  -2  12   6     1509.25     1512.30     53.10 o 
  -1  12   6      167.45      166.20     14.40 o 
   0  12   6       31.28       50.43      9.95 o 
   1  12   6      361.14      314.60     22.90 o 
   2  12   6       10.12        8.05      2.03 o 
   3  12   6       64.80       60.32      7.23 o 
   4  12   6       26.25       37.16      7.73 o 
   5  12   6        5.78       14.43     11.04 o 
   6  12   6       35.73       25.03      6.63 o 
   7  12   6       11.39       15.25      6.10 o 
   8  12   6        8.63        7.31      5.25 o 
   9  12   6        0.72       16.62      8.34 o 
 -13  13   6       88.15       90.30     13.85 o 
 -12  13   6       23.99       34.02     11.52 o 
 -11  13   6      145.79      144.69     15.54 o 
 -10  13   6       17.81       22.23      5.99 o 
  -9  13   6       55.96       59.89      9.70 o 
  -8  13   6       72.13       54.91      8.50 o 
  -7  13   6      236.85      225.61     14.89 o 
  -6  13   6      506.16      510.04     34.80 o 
  -5  13   6     1796.83     1662.79     61.09 o 
  -4  13   6     1879.81     1849.08     63.02 o 
  -3  13   6      346.72      314.35     25.71 o 
  -2  13   6      381.65      364.78     27.20 o 
  -1  13   6      137.25      127.58     16.48 o 
   0  13   6        7.28       17.59      6.81 o 
   1  13   6      197.60      171.10     17.67 o 
   2  13   6        2.36        0.50      1.71 o 
   3  13   6      901.15      883.56     44.46 o 
   4  13   6      234.61      195.15     25.75 o 
   5  13   6        1.96       18.45      8.37 o 
   6  13   6        0.20        0.02      4.49 o 
   7  13   6       15.78       17.03      6.05 o 
   8  13   6       81.02       95.56     13.54 o 
 -13  14   6       47.68       54.98     15.21 o 
 -12  14   6        3.44        5.08      5.67 o 
 -11  14   6       19.02       14.87      5.93 o 
 -10  14   6       25.59       19.91      6.27 o 
  -9  14   6      544.71      549.00     26.94 o 
  -8  14   6      469.89      467.01     36.96 o 
  -7  14   6      761.82      825.78     28.12 o 
  -6  14   6       94.53       82.15     14.96 o 
  -5  14   6      181.04      177.63     20.84 o 
  -4  14   6      683.02      680.54     39.27 o 
  -3  14   6      438.90      441.12     31.37 o 
  -2  14   6      971.64     1026.50     46.36 o 
  -1  14   6        1.41       -1.34      6.60 o 
   0  14   6      425.16      415.95     28.68 o 
   1  14   6      472.67      495.68     30.75 o 
   2  14   6        1.06        2.40      4.37 o 
   3  14   6      235.75      222.91     22.47 o 
   4  14   6        0.04       16.35     17.52 o 
   5  14   6      312.38      334.13     29.52 o 
   6  14   6       61.59       63.30     15.82 o 
   7  14   6       77.04      114.48     18.38 o 
   8  14   6       29.75       40.03     15.98 o 
 -12  15   6      404.10      351.46     33.94 o 
 -11  15   6      178.93      241.32     38.90 o 
 -10  15   6       50.01       54.27     14.12 o 
  -9  15   6       11.76        6.19      4.61 o 
  -8  15   6      106.74      106.32     11.29 o 
  -7  15   6        5.46        0.44      4.74 o 
  -6  15   6      190.27      232.31     25.38 o 
  -5  15   6        2.77        9.67      6.81 o 
  -4  15   6      141.07      151.08     19.53 o 
  -3  15   6      307.13      313.31     27.12 o 
  -2  15   6      532.06      486.68     33.25 o 
  -1  15   6       45.89       43.14     10.18 o 
   0  15   6        0.71        8.02      6.59 o 
   1  15   6      723.74      785.15     39.85 o 
   2  15   6      138.74      114.66     10.84 o 
   3  15   6       30.62       55.28     13.88 o 
   4  15   6        3.69       17.68      9.97 o 
   5  15   6        9.05       -7.00      7.00 o 
   6  15   6       28.82       14.19      7.30 o 
   7  15   6       30.00       24.75     10.86 o 
   8  15   6        0.21       -7.40      9.94 o 
 -12  16   6      303.61      362.57     35.26 o 
 -11  16   6       34.51       29.35     12.20 o 
 -10  16   6        0.10        2.75      6.82 o 
  -9  16   6       61.89       53.76     13.01 o 
  -8  16   6       15.21       28.98     14.29 o 
  -7  16   6      101.12       93.70     16.94 o 
  -6  16   6       60.98       58.93     13.11 o 
  -5  16   6      736.46      649.12     41.00 o 
  -4  16   6      145.52      130.81     18.38 o 
  -3  16   6      467.05      451.30     33.14 o 
  -2  16   6      430.32      430.95     32.17 o 
  -1  16   6        0.30        3.02      6.14 o 
   0  16   6      399.60      426.82     30.90 o 
   1  16   6       13.40       20.09      7.75 o 
   2  16   6       36.81       46.94      7.54 o 
   3  16   6      345.68      308.46     51.00 o 
   4  16   6        0.31        4.71     10.60 o 
   5  16   6        2.18        7.35      8.83 o 
   6  16   6       31.18       30.45     10.85 o 
   7  16   6        1.22       18.52     10.91 o 
 -11  17   6       56.50       61.57     15.56 o 
 -10  17   6       29.44       26.23     10.63 o 
  -9  17   6       43.45       21.32     10.76 o 
  -8  17   6      281.72      337.50     32.04 o 
  -7  17   6       84.65       83.28     16.27 o 
  -6  17   6       57.54       49.43     12.93 o 
  -5  17   6      116.34       99.37     17.10 o 
  -4  17   6      299.84      321.59     37.84 o 
  -3  17   6      241.64      248.16     25.66 o 
  -2  17   6       55.60       78.08     15.66 o 
  -1  17   6        7.06       10.48      7.04 o 
   0  17   6       48.23       69.89     13.56 o 
   1  17   6      105.85       77.15     20.82 o 
   2  17   6      257.05      265.52     17.92 o 
   3  17   6       84.82       93.59     17.44 o 
   4  17   6        8.92       -3.57      6.19 o 
   5  17   6       17.48       22.44     10.61 o 
   6  17   6        0.82        5.94      7.30 o 
   7  17   6       28.44       51.02     27.91 o 
 -11  18   6        0.83        6.22      6.25 o 
 -10  18   6      381.19      319.88     33.19 o 
  -9  18   6      169.09      169.94     23.83 o 
  -8  18   6      348.42      404.65     35.42 o 
  -7  18   6       10.05        7.03      8.56 o 
  -6  18   6       37.35       27.35     10.07 o 
  -5  18   6        6.06       15.39      9.41 o 
  -4  18   6       93.11       90.76     31.69 o 
  -3  18   6     1396.53     1458.92     62.38 o 
  -2  18   6      226.64      231.63     25.26 o 
  -1  18   6      415.50      401.09     32.28 o 
   0  18   6      140.31      141.65     19.30 o 
   1  18   6      132.24      118.02     17.41 o 
   2  18   6        2.49       14.30      6.29 o 
   3  18   6        9.35       22.94     20.84 o 
   4  18   6       91.62       89.64     17.80 o 
   5  18   6        7.80       14.05      9.09 o 
   6  18   6       53.05       86.12     17.72 o 
 -10  19   6       39.11       45.59     14.38 o 
  -9  19   6      168.08      175.78     25.30 o 
  -8  19   6       14.06       22.21     10.54 o 
  -7  19   6      117.25      113.85     19.72 o 
  -6  19   6      181.69      216.92     26.06 o 
  -5  19   6      113.03      137.27     20.64 o 
  -4  19   6      204.81      191.39     23.94 o 
  -3  19   6      206.04      223.48     25.38 o 
  -2  19   6      110.91      130.78     19.67 o 
  -1  19   6       78.50       62.35     14.03 o 
   0  19   6       43.14       51.09     13.03 o 
   1  19   6      347.42      349.64     22.87 o 
   2  19   6      705.40      832.02     69.47 o 
   3  19   6       77.73       80.16     16.55 o 
   4  19   6        0.44        5.99      7.34 o 
   5  19   6       70.05       63.82     15.72 o 
  -9  20   6       10.45       -5.30      8.91 o 
  -8  20   6        0.16       -6.50      7.40 o 
  -7  20   6      151.83      151.45     25.25 o 
  -6  20   6      115.69      132.78     23.73 o 
  -5  20   6       24.28       29.09     10.84 o 
  -4  20   6        3.60       11.65      8.30 o 
  -3  20   6      275.98      318.86     36.28 o 
  -2  20   6      199.70      186.27     23.54 o 
  -1  20   6      555.60      682.67     43.98 o 
   0  20   6       97.14       57.56     14.31 o 
   1  20   6        7.76       12.57      5.77 o 
   2  20   6        7.54       28.88     38.25 o 
   3  20   6        4.70        7.42      8.21 o 
   4  20   6        0.14       15.67      9.41 o 
   5  20   6       22.11       20.68     10.98 o 
  -9  21   6       34.59       33.95     12.31 o 
  -8  21   6        4.65       -1.38     11.35 o 
  -7  21   6      266.95      294.92     31.92 o 
  -6  21   6       31.79       39.82     13.30 o 
  -5  21   6       27.66       22.49     13.04 o 
  -4  21   6       30.19       50.04     14.58 o 
  -3  21   6       29.97       22.21     10.08 o 
  -2  21   6       22.07       42.63     12.97 o 
  -1  21   6        1.09        2.32      8.07 o 
   0  21   6        0.25       18.22      8.91 o 
   1  21   6       19.04        6.74      7.00 o 
   2  21   6       37.37       39.20     12.99 o 
   3  21   6        1.34        0.06      6.97 o 
   4  21   6        2.07       17.57      9.88 o 
  -8  22   6       15.39      -14.43     14.43 o 
  -7  22   6        9.41       29.06     12.66 o 
  -6  22   6        1.64       22.13     10.46 o 
  -5  22   6      191.95      234.32     28.67 o 
  -4  22   6       70.15       68.11     35.07 o 
  -3  22   6       30.53       41.39     12.43 o 
  -2  22   6       53.15       50.95     14.36 o 
  -1  22   6      121.59      100.54     17.63 o 
   0  22   6      232.91      248.80     21.47 o 
   1  22   6        0.41        3.67     33.17 o 
   2  22   6      179.61      228.97     28.95 o 
   3  22   6       47.59       39.77     13.29 o 
  -6  23   6       42.96       54.67     32.21 o 
  -5  23   6      392.36      457.63     40.97 o 
  -4  23   6      314.06      355.49     35.24 o 
  -3  23   6      133.09      126.24     29.97 o 
  -2  23   6       44.77       38.03     13.03 o 
  -1  23   6       19.65       24.16     10.48 o 
   0  23   6      386.22      431.12     28.86 o 
   1  23   6      107.58      105.72     29.37 o 
  -4  24   6      221.75      245.28     30.23 o 
  -3  24   6       29.60       44.26     14.09 o 
  -2  24   6       19.49       36.05     12.18 o 
  -1  24   6        0.38       -1.83      6.80 o 
 -15   1   7        1.23       -3.66      8.48 o 
 -14   1   7        8.67       16.28      9.41 o 
 -13   1   7        0.03       -4.45      8.67 o 
 -12   1   7       17.03        2.94     10.77 o 
 -11   1   7      175.52      184.50     25.01 o 
 -10   1   7      240.04      241.50     27.29 o 
  -9   1   7        7.89        6.46      6.15 o 
  -8   1   7       67.46       65.08      9.15 o 
  -7   1   7       19.43       27.18      5.17 o 
  -6   1   7      180.77      171.57     10.31 o 
  -5   1   7        0.16        1.12      3.00 o 
  -4   1   7       40.01       35.14      4.71 o 
  -3   1   7      790.15      800.14     20.56 o 
  -2   1   7      294.36      314.91     12.35 o 
  -1   1   7     1303.03     1238.92     28.71 o 
   0   1   7        9.74        6.21      1.88 o 
   1   1   7      177.75      159.13      6.53 o 
   2   1   7       64.46       52.21      3.46 o 
   3   1   7        0.96        7.04      1.79 o 
   4   1   7      758.26      734.57     22.19 o 
   5   1   7       21.47       16.48      3.99 o 
   6   1   7      189.44      178.06     18.61 o 
   7   1   7      619.50      589.55     34.95 o 
   8   1   7      791.98      791.66     42.55 o 
   9   1   7        2.69       -3.06      5.46 o 
 -15   2   7       17.46       33.61     13.42 o 
 -14   2   7        6.51        2.42      7.21 o 
 -13   2   7      255.61      234.35     30.03 o 
 -12   2   7      424.96      426.57     38.84 o 
 -11   2   7      106.03      154.47     45.64 o 
 -10   2   7       63.33       62.76     14.28 o 
  -9   2   7      391.92      379.30     30.16 o 
  -8   2   7       19.07       15.35      5.20 o 
  -7   2   7       61.98       54.26      8.71 o 
  -6   2   7      126.48      152.68     10.99 o 
  -5   2   7        8.47        5.06      2.65 o 
  -4   2   7      341.34      330.17     13.93 o 
  -3   2   7       44.45       33.57      4.73 o 
  -2   2   7     1165.58     1056.26     22.64 o 
  -1   2   7      102.41      108.51      6.35 o 
   0   2   7      362.26      357.71     11.57 o 
   1   2   7       37.71       49.20      6.44 o 
   2   2   7        0.89        5.56      2.24 o 
   3   2   7      647.85      562.87     36.71 o 
   4   2   7      754.34      774.00     27.66 o 
   5   2   7      508.92      448.52     18.44 o 
   6   2   7      113.13      111.42     17.07 o 
   7   2   7       11.42        1.20      5.32 o 
   8   2   7      138.63      167.09     20.21 o 
   9   2   7      129.10      131.82     18.66 o 
 -15   3   7      174.01      146.69     25.24 o 
 -14   3   7       71.90       55.64     19.30 o 
 -13   3   7       33.53       39.27     13.33 o 
 -12   3   7       67.50       61.44     15.32 o 
 -11   3   7      227.28      237.82     27.90 o 
 -10   3   7       46.88       61.52     13.94 o 
  -9   3   7       84.67       74.06     16.43 o 
  -8   3   7      198.34      182.27     21.81 o 
  -7   3   7      230.32      209.92     14.89 o 
  -6   3   7      455.92      461.70     24.06 o 
  -5   3   7        0.13        6.42      3.34 o 
  -4   3   7      113.13      111.27      7.77 o 
  -3   3   7      258.62      257.73     13.55 o 
  -2   3   7        7.50        4.54      4.00 o 
  -1   3   7       70.25       76.66      5.87 o 
   0   3   7     1235.38     1202.11     21.64 o 
   1   3   7      757.31      747.29     15.34 o 
   2   3   7     1064.93      985.24     18.13 o 
   3   3   7      327.24      316.20     12.56 o 
   4   3   7       45.61       37.52      8.95 o 
   5   3   7      267.84      282.95     15.59 o 
   6   3   7      145.91      151.84     17.12 o 
   7   3   7      203.60      227.74     22.09 o 
   8   3   7        9.15       26.59      9.70 o 
   9   3   7      129.31      107.98     17.19 o 
 -15   4   7       64.32       76.89     19.56 o 
 -14   4   7      111.43      149.40     25.15 o 
 -13   4   7       78.22       86.20     18.91 o 
 -12   4   7      230.87      219.71     28.13 o 
 -11   4   7        2.23        5.93      7.11 o 
 -10   4   7      299.30      292.68     27.65 o 
  -9   4   7        7.95        3.61      4.47 o 
  -8   4   7      111.78      118.54     11.88 o 
  -7   4   7      506.02      539.47     23.20 o 
  -6   4   7      161.75      170.09     12.44 o 
  -5   4   7       34.17       36.66      5.89 o 
  -4   4   7     1562.76     1682.60     31.66 o 
  -3   4   7      210.23      204.01     12.25 o 
  -2   4   7      215.40      215.69      9.77 o 
  -1   4   7       45.48       28.84      6.09 o 
   0   4   7       15.58       17.73      3.13 o 
   1   4   7      129.91      142.76      7.31 o 
   2   4   7       40.51       77.03      4.42 o 
   3   4   7      560.38      610.37     18.30 o 
   4   4   7       20.07       21.66      4.09 o 
   5   4   7       97.84      130.22     11.27 o 
   6   4   7        3.08        6.53      3.60 o 
   7   4   7        9.25       12.51     14.31 o 
   8   4   7       37.96       43.35     11.37 o 
   9   4   7       41.60       33.48     21.22 o 
 -15   5   7       33.53       45.50     16.06 o 
 -14   5   7        2.75       -2.99      7.01 o 
 -13   5   7       13.77        1.32      9.06 o 
 -12   5   7       50.85       24.43     13.47 o 
 -11   5   7        3.08       11.76     11.82 o 
 -10   5   7      157.24      176.19     21.77 o 
  -9   5   7        6.40        8.73      5.61 o 
  -8   5   7       16.54       13.26      4.35 o 
  -7   5   7      104.65       85.26      9.36 o 
  -6   5   7      240.11      221.47     13.71 o 
  -5   5   7       27.87       20.66      4.65 o 
  -4   5   7      145.75      176.11      9.87 o 
  -3   5   7       13.56       20.91      3.62 o 
  -2   5   7      923.22      942.09     19.42 o 
  -1   5   7      410.19      446.16     13.24 o 
   0   5   7       70.53       79.47      5.61 o 
   1   5   7       35.44       39.72      3.97 o 
   2   5   7      407.30      428.99      9.95 o 
   3   5   7      200.89      216.69     11.47 o 
   4   5   7      676.25      650.88     19.63 o 
   5   5   7       14.20       27.36      5.87 o 
   6   5   7        1.91        6.95      4.18 o 
   7   5   7       51.60       57.64     11.68 o 
   8   5   7        2.61        0.19      7.26 o 
   9   5   7        3.67       -1.15      7.59 o 
 -14   6   7      805.98      830.67     44.52 o 
 -13   6   7       19.38       26.42     10.38 o 
 -12   6   7       48.20       73.63     12.31 o 
 -11   6   7      199.92      213.68     24.42 o 
 -10   6   7       42.16       17.51      9.05 o 
  -9   6   7      226.72      210.74     16.13 o 
  -8   6   7      199.29      169.74     13.63 o 
  -7   6   7      148.67      166.05     12.61 o 
  -6   6   7       72.43       76.23      7.94 o 
  -5   6   7      186.63      202.90     11.60 o 
  -4   6   7      902.20      786.62     25.77 o 
  -3   6   7      225.06      171.60     11.23 o 
  -2   6   7        0.43        3.69      2.34 o 
  -1   6   7       31.43       39.68      4.11 o 
   0   6   7        7.79       31.50      3.78 o 
   1   6   7       54.50       52.46      4.29 o 
   2   6   7        5.72        2.35      2.45 o 
   3   6   7      254.00      240.43     15.28 o 
   4   6   7      241.19      216.08     12.99 o 
   5   6   7      463.58      488.81     22.82 o 
   6   6   7       69.56       51.41      8.20 o 
   7   6   7       53.18       62.63     12.51 o 
   8   6   7       95.62      103.33     16.08 o 
   9   6   7      100.43      142.01     19.86 o 
 -14   7   7        5.73       23.40     10.94 o 
 -13   7   7       79.95      107.99     15.09 o 
 -12   7   7       66.45       55.34     10.76 o 
 -11   7   7       19.27       19.27      7.81 o 
 -10   7   7       15.47       16.02      8.21 o 
  -9   7   7        3.62       15.33      7.13 o 
  -8   7   7       26.51       24.40      5.71 o 
  -7   7   7       62.63       87.61     13.28 o 
  -6   7   7       34.16       35.51      5.57 o 
  -5   7   7     1570.81     1460.57     70.49 o 
  -4   7   7     1585.71     1535.88     40.71 o 
  -3   7   7       69.53       65.54     11.38 o 
  -2   7   7        0.07       10.51      4.29 o 
  -1   7   7      892.23      819.40     61.14 o 
   0   7   7      850.17      942.50     41.40 o 
   1   7   7      161.45      177.34      9.30 o 
   2   7   7        3.80        4.87      2.63 o 
   3   7   7        3.68        3.96      2.93 o 
   4   7   7       33.59       32.02      6.29 o 
   5   7   7       86.43       85.81     14.10 o 
   6   7   7       60.81       63.55     12.00 o 
   7   7   7       17.34       46.84     11.00 o 
   8   7   7      123.53      132.51     18.49 o 
   9   7   7       80.78       62.25     13.71 o 
 -14   8   7       21.02       37.63     13.11 o 
 -13   8   7      165.89      156.65     18.08 o 
 -12   8   7      292.07      299.05     23.26 o 
 -11   8   7       71.18       76.61     11.90 o 
 -10   8   7        0.17       -4.26      6.75 o 
  -9   8   7        1.66       -0.14      6.70 o 
  -8   8   7      158.32      154.02     12.91 o 
  -7   8   7       63.04       70.98      8.36 o 
  -6   8   7      192.16      159.18     10.66 o 
  -5   8   7       86.42      101.62     15.04 o 
  -4   8   7      188.57      181.89     18.71 o 
  -3   8   7      277.62      288.66     19.09 o 
  -2   8   7      603.11      579.91     23.66 o 
  -1   8   7      310.07      309.06     16.61 o 
   0   8   7       13.61        7.95      2.85 o 
   1   8   7      360.77      382.64     11.82 o 
   2   8   7      390.03      390.61     16.29 o 
   3   8   7      226.42      229.45     12.90 o 
   4   8   7       19.97       11.05      5.54 o 
   5   8   7      636.44      618.47     26.83 o 
   6   8   7        7.62        9.01      4.27 o 
   7   8   7        4.35       15.76      7.26 o 
   8   8   7        0.71        9.39      6.58 o 
   9   8   7        2.79        6.85     15.95 o 
 -14   9   7        5.31        7.00     16.45 o 
 -13   9   7       42.59       35.18     12.15 o 
 -12   9   7      208.06      198.92     19.45 o 
 -11   9   7      193.71      177.99     17.50 o 
 -10   9   7       24.26       13.57      6.80 o 
  -9   9   7       12.39        1.50      4.10 o 
  -8   9   7        0.18        6.27      3.41 o 
  -7   9   7        0.01        7.66      3.36 o 
  -6   9   7      179.63      157.92     10.33 o 
  -5   9   7       41.73       28.00     11.47 o 
  -4   9   7       24.65       25.38      8.02 o 
  -3   9   7      404.58      371.12     20.18 o 
  -2   9   7        5.22       23.23      5.44 o 
  -1   9   7      362.65      340.03     18.66 o 
   0   9   7        5.42        5.99      1.81 o 
   1   9   7      389.85      382.19     11.98 o 
   2   9   7       27.10       38.30      3.59 o 
   3   9   7      153.77      175.66     11.65 o 
   4   9   7      146.96      137.58     12.52 o 
   5   9   7        0.08       12.58      6.17 o 
   6   9   7        2.59        4.73      5.17 o 
   7   9   7        2.55       -0.85      4.70 o 
   8   9   7        0.11        8.35      9.77 o 
 -14  10   7        3.13       11.59      7.46 o 
 -13  10   7       33.64       43.38     10.35 o 
 -12  10   7       56.01       53.36     10.53 o 
 -11  10   7       61.06       55.09     10.13 o 
 -10  10   7       37.27       40.71      8.79 o 
  -9  10   7       99.95       79.61     15.27 o 
  -8  10   7      133.42      132.63     12.07 o 
  -7  10   7      239.55      212.69     13.97 o 
  -6  10   7       37.37       47.62     10.70 o 
  -5  10   7       16.26       20.53      7.34 o 
  -4  10   7      185.29      217.37     30.52 o 
  -3  10   7       14.90       10.55      4.33 o 
  -2  10   7      295.13      345.27     16.93 o 
  -1  10   7      126.90      156.34     13.28 o 
   0  10   7      112.57      106.51      9.70 o 
   1  10   7       26.38       32.62     10.28 o 
   2  10   7      263.14      257.19      9.59 o 
   3  10   7        0.80       -3.31      5.39 o 
   4  10   7       49.28       49.78      8.13 o 
   5  10   7       12.49       24.95      6.68 o 
   6  10   7        2.12        9.85      6.28 o 
   7  10   7      135.22      143.35     15.14 o 
   8  10   7       46.50       72.14     14.69 o 
 -13  11   7        4.12        7.29      7.50 o 
 -12  11   7      231.88      284.53     23.08 o 
 -11  11   7      143.84      158.23     16.61 o 
 -10  11   7       90.63       92.27     11.93 o 
  -9  11   7      169.81      146.94     20.51 o 
  -8  11   7        0.84       -1.30     14.51 o 
  -7  11   7        0.04        7.83      8.80 o 
  -6  11   7      130.40      132.83     18.16 o 
  -5  11   7      102.63       92.66     15.12 o 
  -4  11   7      554.10      526.11     42.99 o 
  -3  11   7      384.20      387.66     28.50 o 
  -2  11   7      935.14      912.55     32.78 o 
  -1  11   7      212.88      177.16     11.97 o 
   0  11   7       77.00       69.15     16.56 o 
   1  11   7      407.40      383.61     15.66 o 
   2  11   7       98.20       86.40     11.67 o 
   3  11   7       20.84       19.34      5.47 o 
   4  11   7       47.36       29.27      6.32 o 
   5  11   7      139.14      141.45     14.05 o 
   6  11   7       96.16       94.57     12.00 o 
   7  11   7       34.49       60.52     12.32 o 
   8  11   7       14.77       24.26     14.30 o 
 -13  12   7        0.22       -3.18      8.41 o 
 -12  12   7       13.97       17.73      9.01 o 
 -11  12   7        3.59       -6.54      8.13 o 
 -10  12   7       23.28       23.04      7.51 o 
  -9  12   7       60.33       62.74     13.55 o 
  -8  12   7       20.13       40.88     11.20 o 
  -7  12   7      940.43     1037.25     59.84 o 
  -6  12   7       35.63       38.09     10.26 o 
  -5  12   7       34.73       25.41      9.14 o 
  -4  12   7       64.32       48.23     11.62 o 
  -3  12   7      781.55      795.27     41.07 o 
  -2  12   7     1950.13     1751.62     68.86 o 
  -1  12   7       29.59       33.67      6.29 o 
   0  12   7      281.34      245.47     13.88 o 
   1  12   7      418.58      381.79     18.07 o 
   2  12   7      504.60      496.38     18.44 o 
   3  12   7       25.06       38.89     10.95 o 
   4  12   7        3.16       -4.59      4.59 o 
   5  12   7       42.03       22.55      6.47 o 
   6  12   7        3.65       12.08     14.53 o 
   7  12   7       10.67        2.37      5.90 o 
   8  12   7       49.91       61.40     21.01 o 
 -13  13   7        0.53       13.96      8.91 o 
 -12  13   7       13.05       24.16     11.64 o 
 -11  13   7      322.93      328.54     32.42 o 
 -10  13   7        2.10       -4.65     10.97 o 
  -9  13   7       64.58       52.44      8.98 o 
  -8  13   7        0.59       -0.98      7.44 o 
  -7  13   7      156.31      170.73     21.39 o 
  -6  13   7       36.48       44.64     12.00 o 
  -5  13   7       45.33       77.33     14.70 o 
  -4  13   7      281.68      237.06     23.93 o 
  -3  13   7      550.55      535.19     34.44 o 
  -2  13   7      191.72      209.70     38.46 o 
  -1  13   7        3.35        5.00      4.21 o 
   0  13   7      306.22      282.33     23.20 o 
   1  13   7       87.59       99.15     14.46 o 
   2  13   7      944.24      928.27     26.08 o 
   3  13   7       75.74       66.81     13.87 o 
   4  13   7      168.10      160.79     20.83 o 
   5  13   7        8.11       19.35      9.86 o 
   6  13   7       19.73        4.32     15.74 o 
   7  13   7       92.60      104.87     17.53 o 
 -12  14   7       81.73       73.48     17.27 o 
 -11  14   7       82.95       50.52     17.28 o 
 -10  14   7        7.31        4.87      8.10 o 
  -9  14   7      116.98      120.38     20.25 o 
  -8  14   7      114.54      100.11     17.68 o 
  -7  14   7        2.96       14.73      8.61 o 
  -6  14   7       92.71       66.92     14.60 o 
  -5  14   7       90.75       68.43     13.95 o 
  -4  14   7       33.86       18.70      8.06 o 
  -3  14   7      105.16      112.88     16.43 o 
  -2  14   7        8.84       16.43      8.06 o 
  -1  14   7      104.18       94.72     15.11 o 
   0  14   7        5.20       27.96      9.11 o 
   1  14   7       14.04       20.76      7.94 o 
   2  14   7       80.43      113.57     12.94 o 
   3  14   7       86.89       72.22     14.65 o 
   4  14   7        1.11       -1.97     12.34 o 
   5  14   7       18.96       15.87      8.08 o 
   6  14   7       14.84        5.18      8.68 o 
   7  14   7       34.89       61.17     14.48 o 
 -12  15   7        0.02        3.03      7.74 o 
 -11  15   7       34.97       42.48     13.09 o 
 -10  15   7       16.15       31.44     11.73 o 
  -9  15   7       55.35       57.62     13.53 o 
  -8  15   7        9.07       16.82      9.76 o 
  -7  15   7       87.25       81.31     16.23 o 
  -6  15   7      107.29      100.32     17.32 o 
  -5  15   7      182.83      175.98     21.83 o 
  -4  15   7      115.96      135.24     19.26 o 
  -3  15   7      538.96      503.45     35.00 o 
  -2  15   7      676.30      652.05     39.84 o 
  -1  15   7        4.28        7.89      5.03 o 
   0  15   7      275.29      266.23     24.39 o 
   1  15   7      226.34      246.05     22.82 o 
   2  15   7      157.00      175.76     20.63 o 
   3  15   7      345.83      332.00     30.64 o 
   4  15   7      301.47      265.24     27.79 o 
   5  15   7        0.22       -0.52      6.02 o 
   6  15   7        6.81       -6.57      7.53 o 
 -11  16   7       90.16       82.17     17.08 o 
 -10  16   7       19.04        8.13      8.04 o 
  -9  16   7      462.87      500.66     39.79 o 
  -8  16   7      193.12      189.04     24.26 o 
  -7  16   7       74.00      104.75     18.26 o 
  -6  16   7       98.37       55.39     26.59 o 
  -5  16   7       19.24        9.95      7.44 o 
  -4  16   7      703.34      677.93     42.46 o 
  -3  16   7        7.46       -4.79     10.80 o 
  -2  16   7        3.77       15.39      8.10 o 
  -1  16   7      125.78      139.02     19.40 o 
   0  16   7        0.98       20.51     11.38 o 
   1  16   7      261.83      229.76     22.83 o 
   2  16   7       83.32       85.39     12.11 o 
   3  16   7     1043.80     1066.63     76.69 o 
   4  16   7      663.18      718.08     53.55 o 
   5  16   7        0.43        9.93      9.66 o 
   6  16   7        4.83      -13.14     16.13 o 
 -11  17   7        0.07       -0.87      6.56 o 
 -10  17   7       39.43       33.95     12.88 o 
  -9  17   7        0.02       20.88     10.54 o 
  -8  17   7      157.61      130.98     21.00 o 
  -7  17   7       17.92       32.88     11.40 o 
  -6  17   7      252.06      272.29     36.63 o 
  -5  17   7      449.87      444.01     35.80 o 
  -4  17   7      266.10      275.54     28.01 o 
  -3  17   7        3.28      -10.17     10.17 o 
  -2  17   7      185.98      231.77     28.45 o 
  -1  17   7        8.14       10.93     25.13 o 
   0  17   7      138.51      135.90     18.58 o 
   1  17   7       62.23       64.64     13.09 o 
   2  17   7      210.28      218.35     19.45 o 
   3  17   7      270.14      305.53     31.44 o 
   4  17   7      114.67      104.04     19.53 o 
   5  17   7      234.61      213.29     26.59 o 
 -10  18   7        0.07       -8.03      8.09 o 
  -9  18   7      191.61      213.21     31.21 o 
  -8  18   7        0.02        0.68      8.19 o 
  -7  18   7        0.45        1.28      6.63 o 
  -6  18   7      140.70      157.31     22.75 o 
  -5  18   7       76.71       89.61     17.52 o 
  -4  18   7       31.23       30.89     10.58 o 
  -3  18   7      114.00      108.13     24.41 o 
  -2  18   7       98.09      105.92     17.76 o 
  -1  18   7       19.58       21.99      9.33 o 
   0  18   7        0.81       -7.14      7.14 o 
   1  18   7      104.90      135.44     18.62 o 
   2  18   7       11.47        6.67      7.13 o 
   3  18   7       55.38       69.68     19.81 o 
   4  18   7       39.04       41.45     17.85 o 
   5  18   7      125.16      117.67     20.24 o 
 -10  19   7      213.77      243.92     30.90 o 
  -9  19   7        0.01       10.63     10.20 o 
  -8  19   7      144.04      175.89     24.96 o 
  -7  19   7        5.62        6.47      8.03 o 
  -6  19   7      168.73      232.42     27.71 o 
  -5  19   7       46.33       39.35     12.37 o 
  -4  19   7        9.14       -2.41      7.41 o 
  -3  19   7        1.55        7.74      7.29 o 
  -2  19   7       10.29        3.94      5.87 o 
  -1  19   7       32.38       34.11     10.53 o 
   0  19   7       30.32       16.28     11.92 o 
   1  19   7        6.23       -1.60      9.00 o 
   2  19   7       16.29       26.56     11.09 o 
   3  19   7      138.78      137.59     31.81 o 
   4  19   7       16.33       13.86     10.00 o 
  -9  20   7      132.71      137.29     23.21 o 
  -8  20   7       91.36       79.51     26.82 o 
  -7  20   7        8.19        0.18     30.14 o 
  -6  20   7      158.62      162.68     23.63 o 
  -5  20   7        0.03        2.65      6.68 o 
  -4  20   7        8.24        0.61      7.77 o 
  -3  20   7      155.35      179.99     24.15 o 
  -2  20   7       13.02       19.46     18.56 o 
  -1  20   7       74.25       96.34     18.10 o 
   0  20   7       38.49       61.82     14.10 o 
   1  20   7        3.87        4.53      6.98 o 
   2  20   7        8.21        9.97     15.39 o 
   3  20   7       58.71       54.60     15.17 o 
  -8  21   7       47.96       21.94      9.35 o 
  -7  21   7      408.96      494.82     42.32 o 
  -6  21   7       12.41        9.99     11.20 o 
  -5  21   7        3.06      -11.52     11.52 o 
  -4  21   7        0.05       -6.03      9.73 o 
  -3  21   7        3.01       -2.55      7.07 o 
  -2  21   7        0.01       -7.17      7.41 o 
  -1  21   7       65.61      103.38     18.56 o 
   0  21   7       99.71      146.89     21.40 o 
   1  21   7      122.20      116.11     21.89 o 
   2  21   7      173.67      199.20     27.23 o 
  -6  22   7        8.91       14.94     20.72 o 
  -5  22   7        1.14       -3.44     14.16 o 
  -4  22   7       12.26       12.10      8.25 o 
  -3  22   7       79.88       64.58     15.42 o 
  -2  22   7       44.03       65.75     28.95 o 
  -1  22   7        0.90       -7.11      7.11 o 
   0  22   7      130.83      151.33     31.44 o 
   1  22   7        0.39       -1.13     13.18 o 
  -4  23   7        0.20       28.67     11.82 o 
  -3  23   7      108.12      107.74     20.27 o 
  -2  23   7       27.73       21.22     11.05 o 
  -1  23   7       75.77       85.30     18.41 o 
 -15   0   8        7.62      -10.80     13.38 o 
 -14   0   8       91.93      110.80     31.49 o 
 -13   0   8      326.17      315.57     50.71 o 
 -12   0   8       16.67       15.75     14.30 o 
 -11   0   8       63.59       75.26     23.62 o 
 -10   0   8      480.54      474.28     56.07 o 
  -9   0   8     1546.64     1653.31     99.23 o 
  -8   0   8     2207.84     2046.12    123.53 o 
  -7   0   8     3885.81     3939.06    123.55 o 
  -6   0   8      466.35      419.32     27.60 o 
  -5   0   8     2099.21     1936.58     59.40 o 
  -4   0   8     4004.19     3896.67    106.85 o 
  -3   0   8      116.17       95.65     10.28 o 
  -2   0   8      511.53      517.75     29.97 o 
  -1   0   8      128.55      115.83     10.10 o 
   0   0   8      564.79      508.62     17.27 o 
   1   0   8      206.10      211.11     10.61 o 
   2   0   8      100.26      104.70      6.90 o 
   3   0   8        0.48        2.82      3.11 o 
   4   0   8       46.44       76.51     17.25 o 
   5   0   8      410.54      428.51     40.23 o 
   6   0   8      150.81      113.11     22.05 o 
   7   0   8       11.14       11.83     10.11 o 
   8   0   8      361.36      370.81     42.94 o 
 -15   1   8        9.44       -1.59      7.81 o 
 -14   1   8       48.08       53.66     17.74 o 
 -13   1   8       19.08        0.52     14.25 o 
 -12   1   8      243.32      276.16     32.44 o 
 -11   1   8      509.02      538.39     43.70 o 
 -10   1   8      165.26      202.77     28.73 o 
  -9   1   8       82.94       76.87     11.98 o 
  -8   1   8        3.10       30.64      8.10 o 
  -7   1   8     1213.51     1205.60     55.79 o 
  -6   1   8        3.48       -0.89      2.82 o 
  -5   1   8      537.79      542.68     36.66 o 
  -4   1   8     1797.78     1654.46     42.12 o 
  -3   1   8       52.77       46.79      5.76 o 
  -2   1   8      234.78      244.94     11.67 o 
  -1   1   8       17.48       21.04      3.31 o 
   0   1   8      533.47      479.18     12.59 o 
   1   1   8       45.04       42.38      3.48 o 
   2   1   8       62.04       63.34      4.52 o 
   3   1   8       97.41       69.00      9.61 o 
   4   1   8      102.41       94.44      8.36 o 
   5   1   8        6.58       31.39      8.55 o 
   6   1   8      143.49      191.57     19.97 o 
   7   1   8        3.40       -3.54      5.34 o 
   8   1   8       76.36      103.52     16.29 o 
 -14   2   8      112.52      145.02     24.95 o 
 -13   2   8       95.66       84.96     38.46 o 
 -12   2   8      125.60      128.60     22.40 o 
 -11   2   8       26.47       21.02      9.91 o 
 -10   2   8        9.09        3.66      6.11 o 
  -9   2   8      631.02      647.89     52.90 o 
  -8   2   8     2233.54     2194.93     52.22 o 
  -7   2   8      343.97      339.94     37.89 o 
  -6   2   8       71.00       66.96      7.79 o 
  -5   2   8       73.14       86.42      9.88 o 
  -4   2   8       24.08       57.41      8.40 o 
  -3   2   8      154.98      137.83     10.28 o 
  -2   2   8      890.76      910.89     25.62 o 
  -1   2   8        4.95        2.47      2.02 o 
   0   2   8       95.31       92.76      5.69 o 
   1   2   8      118.14      114.59      6.55 o 
   2   2   8      142.93      130.22      6.33 o 
   3   2   8      126.39      114.81     11.95 o 
   4   2   8       95.53       73.87      8.09 o 
   5   2   8      218.05      181.71     18.59 o 
   6   2   8      213.92      228.90     21.91 o 
   7   2   8        2.50        2.23      8.27 o 
   8   2   8       76.12       63.28     13.07 o 
 -14   3   8       39.40       16.04     36.63 o 
 -13   3   8       37.03        7.39     32.14 o 
 -12   3   8        2.25       -5.51      8.85 o 
 -11   3   8        5.17       -9.31      9.31 o 
 -10   3   8      174.33      188.76     23.14 o 
  -9   3   8      828.52      791.52     44.98 o 
  -8   3   8      152.39      145.37     13.55 o 
  -7   3   8      482.86      457.13     22.68 o 
  -6   3   8      577.28      519.12     23.28 o 
  -5   3   8      947.90      916.68     30.19 o 
  -4   3   8      277.92      274.41     22.28 o 
  -3   3   8      808.19      809.58     51.06 o 
  -2   3   8     1534.65     1522.00     28.04 o 
  -1   3   8       25.21       38.58      4.66 o 
   0   3   8       14.06       17.90      3.22 o 
   1   3   8        5.24       -1.40      2.37 o 
   2   3   8       23.19       21.20      3.00 o 
   3   3   8      264.96      246.63     14.91 o 
   4   3   8      326.77      281.20     15.89 o 
   5   3   8       60.87       59.90     11.14 o 
   6   3   8       75.28      100.49     14.64 o 
   7   3   8        9.57       45.29     10.68 o 
   8   3   8        6.58        4.52      6.03 o 
 -14   4   8      107.37      101.56     21.79 o 
 -13   4   8      452.90      460.57     43.25 o 
 -12   4   8       29.81       22.49     16.37 o 
 -11   4   8      208.86      259.30     28.03 o 
 -10   4   8      651.73      651.44     42.00 o 
  -9   4   8      292.39      281.89     26.99 o 
  -8   4   8      480.87      503.18     24.35 o 
  -7   4   8       53.32       51.31      7.71 o 
  -6   4   8      206.06      169.30     13.13 o 
  -5   4   8       51.44       43.59      6.96 o 
  -4   4   8       77.73       74.97      8.59 o 
  -3   4   8     1592.79     1572.53     56.85 o 
  -2   4   8      328.66      312.87     13.70 o 
  -1   4   8      281.34      267.13     11.30 o 
   0   4   8       81.50       97.82      6.73 o 
   1   4   8      195.20      211.21      9.47 o 
   2   4   8        1.77       27.18      3.57 o 
   3   4   8       31.93       25.02      5.59 o 
   4   4   8      222.59      247.37     15.62 o 
   5   4   8      138.43      115.93     18.87 o 
   6   4   8       96.06      107.10     15.48 o 
   7   4   8      154.68      169.88     20.35 o 
   8   4   8        9.14       22.68      9.74 o 
 -14   5   8        6.89        0.70     16.61 o 
 -13   5   8       37.72       18.85     11.65 o 
 -12   5   8      288.16      269.14     29.26 o 
 -11   5   8       30.86       13.48      7.15 o 
 -10   5   8        1.58       45.56     58.66 o 
  -9   5   8        0.47       -5.43      5.43 o 
  -8   5   8      205.15      207.63     15.50 o 
  -7   5   8       86.29       85.12     10.76 o 
  -6   5   8     1374.37     1359.44     34.93 o 
  -5   5   8     1088.51     1044.94     29.15 o 
  -4   5   8       10.10       10.78      4.20 o 
  -3   5   8     1592.75     1502.48     29.32 o 
  -2   5   8      102.19       90.05      8.13 o 
  -1   5   8      187.55      205.33     10.54 o 
   0   5   8      876.61      860.68     31.65 o 
   1   5   8      714.59      635.55     14.86 o 
   2   5   8      917.35      886.15     18.92 o 
   3   5   8        0.50        5.12      3.65 o 
   4   5   8       86.31       89.31      9.89 o 
   5   5   8        1.07        2.57      3.58 o 
   6   5   8       44.25       47.16     10.68 o 
   7   5   8      214.50      256.54     24.54 o 
   8   5   8       36.72       28.78      9.88 o 
 -14   6   8        1.61      -13.90     17.07 o 
 -13   6   8      141.03      133.99     34.20 o 
 -12   6   8       18.78       18.08     10.58 o 
 -11   6   8      290.57      276.35     29.01 o 
 -10   6   8      428.47      353.58     31.82 o 
  -9   6   8        7.97        1.46      6.02 o 
  -8   6   8      196.66      224.79     15.88 o 
  -7   6   8       68.86       49.56      7.23 o 
  -6   6   8      171.93      133.19     10.63 o 
  -5   6   8      157.32      164.43     10.90 o 
  -4   6   8       47.37       45.62      8.80 o 
  -3   6   8        5.07        5.66      2.52 o 
  -2   6   8      769.44      684.43     24.47 o 
  -1   6   8     1360.04     1353.14     41.16 o 
   0   6   8       95.01       64.96      5.80 o 
   1   6   8      303.74      306.13     10.40 o 
   2   6   8       65.76       65.27      5.49 o 
   3   6   8      962.44      944.70     30.61 o 
   4   6   8      154.72      174.71     13.75 o 
   5   6   8       58.99       49.00      9.80 o 
   6   6   8        7.92       -0.72     13.74 o 
   7   6   8        8.92       18.28      7.98 o 
   8   6   8        9.31       36.54     10.57 o 
 -14   7   8       28.63       15.98     20.69 o 
 -13   7   8        5.43        7.78     12.56 o 
 -12   7   8       26.78       23.37      9.18 o 
 -11   7   8       11.37        0.77      7.80 o 
 -10   7   8       61.41       50.32     12.83 o 
  -9   7   8       77.29       61.11     13.70 o 
  -8   7   8      123.80       94.44     12.80 o 
  -7   7   8      229.69      217.01     14.10 o 
  -6   7   8       47.21       44.33      6.17 o 
  -5   7   8       23.63       17.41      5.64 o 
  -4   7   8      285.67      221.15     31.56 o 
  -3   7   8       55.91       35.18      5.32 o 
  -2   7   8      338.91      283.66     37.39 o 
  -1   7   8      252.63      240.09     10.19 o 
   0   7   8      115.61      124.96      7.79 o 
   1   7   8        4.11        8.22      2.17 o 
   2   7   8        0.00       -1.19      2.93 o 
   3   7   8      304.85      329.45     18.39 o 
   4   7   8      203.83      201.63     15.12 o 
   5   7   8      169.69      170.66     14.25 o 
   6   7   8        0.89       -6.98      6.98 o 
   7   7   8       56.42       83.04     14.39 o 
   8   7   8       66.17       79.38     14.79 o 
 -14   8   8       47.02       61.76     25.98 o 
 -13   8   8        9.55        6.97      8.68 o 
 -12   8   8      420.29      470.38     54.98 o 
 -11   8   8       21.36       23.83     10.86 o 
 -10   8   8       71.25       57.05     14.05 o 
  -9   8   8      170.58      213.38     23.99 o 
  -8   8   8        6.59       19.96     12.02 o 
  -7   8   8        4.85       11.14      3.79 o 
  -6   8   8       67.12       56.94      9.51 o 
  -5   8   8      302.61      258.47     23.69 o 
  -4   8   8       29.66       41.57     18.74 o 
  -3   8   8      115.28      101.13     11.26 o 
  -2   8   8     1264.76     1227.80     40.36 o 
  -1   8   8       16.23        8.44      1.98 o 
   0   8   8        2.46       57.50      6.73 o 
   1   8   8        8.67       14.45      2.80 o 
   2   8   8        0.23       27.95      4.07 o 
   3   8   8      113.76      126.04     11.81 o 
   4   8   8      147.65      177.96     14.43 o 
   5   8   8       12.00       17.30      5.69 o 
   6   8   8       20.08       18.66      6.93 o 
   7   8   8      126.31      161.18     20.17 o 
 -13   9   8      582.96      660.09     93.82 o 
 -12   9   8       17.06        1.20     13.62 o 
 -11   9   8      116.36      113.54     19.03 o 
 -10   9   8       83.37       76.54     15.69 o 
  -9   9   8      162.88      158.11     21.29 o 
  -8   9   8       42.52       71.50     14.58 o 
  -7   9   8       50.61       66.15     13.57 o 
  -6   9   8      409.07      417.05     31.30 o 
  -5   9   8       56.77       51.93     11.43 o 
  -4   9   8       84.72       78.67     13.49 o 
  -3   9   8      419.19      412.22     29.01 o 
  -2   9   8      395.27      366.38     24.11 o 
  -1   9   8      162.88      156.43     12.66 o 
   0   9   8      151.95      152.89     13.68 o 
   1   9   8      632.67      663.97     19.79 o 
   2   9   8      914.03      932.14     29.13 o 
   3   9   8      141.26      143.32     16.55 o 
   4   9   8       34.48       34.57      7.10 o 
   5   9   8       16.79       23.30      6.38 o 
   6   9   8      352.86      355.58     27.99 o 
   7   9   8      406.58      463.80     52.22 o 
 -13  10   8        0.07      -11.10     11.10 o 
 -12  10   8        6.69       -3.36      6.88 o 
 -11  10   8      212.94      218.59     26.75 o 
 -10  10   8      181.43      176.22     23.10 o 
  -9  10   8      414.29      381.42     32.88 o 
  -8  10   8       69.83       61.63     13.74 o 
  -7  10   8      276.91      285.11     26.85 o 
  -6  10   8      275.11      243.89     24.57 o 
  -5  10   8        0.32        8.27      6.98 o 
  -4  10   8       13.03       14.79      7.11 o 
  -3  10   8      237.71      256.23     23.28 o 
  -2  10   8      651.31      670.49     27.51 o 
  -1  10   8      228.15      188.12     14.19 o 
   0  10   8     1029.02     1040.97     30.87 o 
   1  10   8       94.04      100.57      8.31 o 
   2  10   8        3.66        6.21      3.03 o 
   3  10   8       35.87       37.17      7.81 o 
   4  10   8      257.96      259.70     18.06 o 
   5  10   8      485.79      514.88     34.98 o 
   6  10   8       22.35       15.99     11.29 o 
   7  10   8      116.63      124.70     28.36 o 
 -13  11   8       47.21       45.29     14.00 o 
 -12  11   8       58.99       42.59     13.39 o 
 -11  11   8        8.59       -1.46     22.90 o 
 -10  11   8       10.09       14.15     10.30 o 
  -9  11   8       55.19       53.78     17.02 o 
  -8  11   8       62.29       48.67     12.43 o 
  -7  11   8      232.44      225.68     24.70 o 
  -6  11   8      202.32      183.96     21.83 o 
  -5  11   8     1134.24     1104.24     51.38 o 
  -4  11   8       36.63       19.32      7.51 o 
  -3  11   8      381.85      308.20     26.16 o 
  -2  11   8        5.23       -0.77      3.97 o 
  -1  11   8       39.56       49.32      7.67 o 
   0  11   8       16.13       28.17      8.25 o 
   1  11   8       54.95       60.60     10.45 o 
   2  11   8      333.45      333.31     19.68 o 
   3  11   8        8.08       20.01      8.88 o 
   4  11   8       32.02       61.73     12.78 o 
   5  11   8       18.07       29.76     14.94 o 
   6  11   8        6.44       23.05     14.22 o 
   7  11   8       79.95      121.43     28.22 o 
 -13  12   8       32.39       50.67     20.31 o 
 -12  12   8        5.13        7.08      8.17 o 
 -11  12   8       87.07       41.91     32.42 o 
 -10  12   8       12.23       20.05     14.00 o 
  -9  12   8      117.05      176.62     23.19 o 
  -8  12   8        5.86       10.97      8.43 o 
  -7  12   8       30.15       34.68     10.91 o 
  -6  12   8        5.88        2.28      6.37 o 
  -5  12   8       10.72       12.58      7.20 o 
  -4  12   8      272.33      286.50     28.67 o 
  -3  12   8       58.43       43.98     10.94 o 
  -2  12   8      253.67      250.02     30.78 o 
  -1  12   8      377.31      390.00     28.17 o 
   0  12   8        1.18       12.40      6.82 o 
   1  12   8      121.66      162.37     17.32 o 
   2  12   8       22.97       31.21      6.88 o 
   3  12   8      233.49      262.05     46.51 o 
   4  12   8      115.03      149.00     19.99 o 
   5  12   8       26.36       32.56     11.85 o 
   6  12   8       19.65       31.87     15.23 o 
 -12  13   8      140.31      116.61     21.08 o 
 -11  13   8       55.30       40.03     13.20 o 
 -10  13   8        0.77      -10.68     14.39 o 
  -9  13   8       63.81       67.63     15.71 o 
  -8  13   8       20.73       39.83     12.16 o 
  -7  13   8       32.45       11.89      8.02 o 
  -6  13   8      102.91      131.00     19.40 o 
  -5  13   8      130.25      162.66     20.92 o 
  -4  13   8      378.25      355.43     29.97 o 
  -3  13   8        0.01       17.99      8.31 o 
  -2  13   8       69.58       66.49     12.76 o 
  -1  13   8      114.02      120.72     16.48 o 
   0  13   8      368.49      421.86     29.57 o 
   1  13   8       98.15      104.51     14.31 o 
   2  13   8      225.74      260.75     18.79 o 
   3  13   8       65.04       74.06     14.93 o 
   4  13   8        9.98       18.87      9.47 o 
   5  13   8      214.64      213.46     24.84 o 
   6  13   8       26.09       22.60     18.54 o 
 -12  14   8       48.73       26.88     12.20 o 
 -11  14   8       24.18       14.24     32.21 o 
 -10  14   8       66.06       56.74     14.99 o 
  -9  14   8      119.18      123.15     20.68 o 
  -8  14   8      262.01      241.04     37.02 o 
  -7  14   8      256.08      284.18     29.00 o 
  -6  14   8       60.30       48.59     12.20 o 
  -5  14   8       79.47       77.63     14.89 o 
  -4  14   8      464.36      444.30     34.14 o 
  -3  14   8      378.80      383.08     31.08 o 
  -2  14   8       20.53       12.58      6.88 o 
  -1  14   8       93.56       95.68     15.01 o 
   0  14   8        0.62        7.59     16.28 o 
   1  14   8       33.73       38.00     10.31 o 
   2  14   8       99.36      128.27     19.71 o 
   3  14   8       30.38       57.94     20.13 o 
   4  14   8      146.88      150.57     23.10 o 
   5  14   8       78.88       88.56     16.97 o 
 -11  15   8       91.64       81.97     18.37 o 
 -10  15   8      203.77      220.41     27.87 o 
  -9  15   8       18.00       30.53     12.31 o 
  -8  15   8       97.60      107.36     18.87 o 
  -7  15   8       38.17       23.94      9.58 o 
  -6  15   8      258.09      284.80     29.23 o 
  -5  15   8      217.68      229.61     25.91 o 
  -4  15   8        0.98       -7.78      8.05 o 
  -3  15   8      316.65      276.82     27.01 o 
  -2  15   8      173.66      171.79     21.04 o 
  -1  15   8       20.36       15.97      7.56 o 
   0  15   8      552.09      549.67     35.67 o 
   1  15   8       23.37        9.52      7.89 o 
   2  15   8        1.32       -6.82      6.84 o 
   3  15   8       13.41       19.11      9.49 o 
   4  15   8      118.42      106.55     18.59 o 
   5  15   8        5.56        3.61      7.52 o 
 -11  16   8       38.77       57.07     15.07 o 
 -10  16   8       35.91       45.69     17.50 o 
  -9  16   8       98.35      115.63     20.39 o 
  -8  16   8      255.98      254.29     29.03 o 
  -7  16   8       24.52       23.96     10.81 o 
  -6  16   8      132.47      125.73     20.69 o 
  -5  16   8        1.20       -9.45      9.45 o 
  -4  16   8      116.01      133.58     20.03 o 
  -3  16   8      297.37      281.76     27.89 o 
  -2  16   8       12.68        8.99      6.27 o 
  -1  16   8       67.96       82.04     15.34 o 
   0  16   8       83.17      100.33     15.92 o 
   1  16   8        0.00        2.76      5.89 o 
   2  16   8       57.44       65.80     14.88 o 
   3  16   8        4.26       13.99     17.53 o 
   4  16   8        0.11       -7.48     19.14 o 
 -10  17   8       21.14       18.98      9.82 o 
  -9  17   8        3.94       -2.51      6.80 o 
  -8  17   8       92.95      119.88     26.81 o 
  -7  17   8        6.08        6.96      7.78 o 
  -6  17   8        0.08       -8.23      8.23 o 
  -5  17   8        1.12        9.01      7.80 o 
  -4  17   8       22.95       30.40     11.92 o 
  -3  17   8       17.03       24.67     11.14 o 
  -2  17   8       12.14       11.09     10.12 o 
  -1  17   8       91.81       96.97     16.53 o 
   0  17   8       27.49       45.98     12.43 o 
   1  17   8       29.66       47.25     11.85 o 
   2  17   8       36.26       39.88     13.06 o 
   3  17   8      116.44      142.47     38.40 o 
   4  17   8       30.03       15.44     30.90 o 
  -9  18   8      400.90      484.82     41.42 o 
  -8  18   8      200.34      207.11     34.58 o 
  -7  18   8       27.07       15.27      8.85 o 
  -6  18   8       86.55       74.99     16.30 o 
  -5  18   8        0.37        3.45      6.91 o 
  -4  18   8       70.17       92.51     17.16 o 
  -3  18   8       13.04       19.44      8.51 o 
  -2  18   8      107.56      117.42     19.27 o 
  -1  18   8       10.80       -9.62     17.48 o 
   0  18   8        0.00        2.45      5.45 o 
   1  18   8       29.74       60.11     13.06 o 
   2  18   8       13.71        1.67      9.06 o 
   3  18   8      158.73      166.46     24.42 o 
  -9  19   8      145.74      138.61     22.92 o 
  -8  19   8       42.30       35.29     13.38 o 
  -7  19   8      519.77      593.44     45.61 o 
  -6  19   8      321.66      344.11     34.38 o 
  -5  19   8       58.74       79.15     16.47 o 
  -4  19   8      157.16      162.23     23.29 o 
  -3  19   8        6.84        5.92      7.73 o 
  -2  19   8       47.13       55.23     14.03 o 
  -1  19   8      281.39      352.04     32.04 o 
   0  19   8       77.83       79.16     32.71 o 
   1  19   8       70.93       67.19     24.13 o 
   2  19   8        0.94       -0.14      8.05 o 
  -7  20   8      318.62      355.15     36.23 o 
  -6  20   8       18.00        9.47      9.11 o 
  -5  20   8        3.77        4.61     16.46 o 
  -4  20   8       22.18       30.14     13.43 o 
  -3  20   8        0.03        7.56      9.56 o 
  -2  20   8       87.93      120.58     20.84 o 
  -1  20   8        0.03       -6.69      7.06 o 
   0  20   8       53.92       79.40     16.36 o 
   1  20   8       22.02       31.16     17.35 o 
  -6  21   8       47.74       57.92     15.38 o 
  -5  21   8       59.02       72.57     18.08 o 
  -4  21   8       10.30      -11.06     11.06 o 
  -3  21   8       14.33        5.96     10.07 o 
  -2  21   8        8.38       15.14      9.67 o 
  -1  21   8        1.69       -3.96     15.98 o 
   0  21   8        6.56        9.19      8.08 o 
 -14   1   9      397.51      461.61     46.40 o 
 -13   1   9       19.64       -0.63     10.35 o 
 -12   1   9        2.27       -5.82      8.50 o 
 -11   1   9       43.66       44.35     23.07 o 
 -10   1   9       11.14       48.03     15.32 o 
  -9   1   9      197.24      185.40     19.80 o 
  -8   1   9      342.60      345.30     25.18 o 
  -7   1   9      183.80      166.79     13.67 o 
  -6   1   9        0.38       47.77      7.71 o 
  -5   1   9       44.06       58.15      9.32 o 
  -4   1   9      494.25      755.20     31.33 o 
  -3   1   9     2260.92     2213.22     49.17 o 
  -2   1   9       89.83       94.27      8.66 o 
  -1   1   9      388.72      368.28     11.49 o 
   0   1   9       99.35       80.24      5.63 o 
   1   1   9      186.85      207.72      8.57 o 
   2   1   9      127.92      135.19      9.21 o 
   3   1   9      343.79      302.92     23.00 o 
   4   1   9       64.48       60.58     11.36 o 
   5   1   9       14.21        1.31      4.73 o 
   6   1   9       28.23       38.67     10.85 o 
   7   1   9       37.87      107.59     18.33 o 
 -14   2   9        1.18       -3.10     10.15 o 
 -13   2   9       29.55       22.31     18.77 o 
 -12   2   9       35.53       34.04     12.85 o 
 -11   2   9        6.22        1.91     10.83 o 
 -10   2   9       76.18       70.72     24.78 o 
  -9   2   9       42.07       66.31     12.10 o 
  -8   2   9       55.21       76.61     15.01 o 
  -7   2   9      294.35      292.38     19.55 o 
  -6   2   9      169.07      194.47     15.90 o 
  -5   2   9        4.16       54.23     11.92 o 
  -4   2   9      179.71      173.01     18.59 o 
  -3   2   9        4.39       32.51     16.38 o 
  -2   2   9      537.76      481.79     18.76 o 
  -1   2   9      345.06      337.28     13.79 o 
   0   2   9        0.06        8.58      3.76 o 
   1   2   9        7.65       15.99      3.36 o 
   2   2   9      141.51      133.84     10.41 o 
   3   2   9       14.50       15.45      5.94 o 
   4   2   9       24.56       25.03      9.11 o 
   5   2   9        5.57        0.95      8.04 o 
   6   2   9        0.79        9.97      6.34 o 
   7   2   9       20.20       21.09      8.81 o 
 -14   3   9       10.70       -2.98     22.09 o 
 -13   3   9        6.26       27.51     20.21 o 
 -12   3   9      303.18      348.68     37.82 o 
 -11   3   9       34.38       43.60     22.11 o 
 -10   3   9      316.18      282.54     28.93 o 
  -9   3   9      106.11      133.50     19.87 o 
  -8   3   9        0.74        4.62      5.13 o 
  -7   3   9      482.76      439.81     25.30 o 
  -6   3   9       57.29       63.38      9.34 o 
  -5   3   9      906.35      910.72     31.89 o 
  -4   3   9       11.56        1.65      4.55 o 
  -3   3   9       63.42       71.00     12.07 o 
  -2   3   9       80.03      146.84     19.24 o 
  -1   3   9      168.07      152.20     10.15 o 
   0   3   9       20.48       64.30     16.00 o 
   1   3   9       87.08       69.86      9.84 o 
   2   3   9      349.70      341.80     16.73 o 
   3   3   9       38.04       91.14     10.05 o 
   4   3   9      164.72      154.16     17.31 o 
   5   3   9       33.46       65.70     34.27 o 
   6   3   9       93.84       96.26     15.14 o 
   7   3   9        0.61       -4.03      7.81 o 
 -14   4   9      999.34     1148.15    100.19 o 
 -13   4   9        0.93       -6.28      9.69 o 
 -12   4   9       32.78       48.80     23.13 o 
 -11   4   9        0.36        2.58     16.55 o 
 -10   4   9       68.12       93.35     17.50 o 
  -9   4   9      164.97      168.07     45.51 o 
  -8   4   9      213.16      183.62     15.58 o 
  -7   4   9       96.97       85.09     10.24 o 
  -6   4   9        5.69       12.20      4.73 o 
  -5   4   9        5.80       27.03      7.28 o 
  -4   4   9      161.61      166.96     13.26 o 
  -3   4   9       84.56       82.37      9.16 o 
  -2   4   9      258.35      208.13     11.86 o 
  -1   4   9        5.30        0.36      3.06 o 
   0   4   9        1.66        6.83      3.58 o 
   1   4   9       93.10      107.77      8.65 o 
   2   4   9        0.31       47.02      7.68 o 
   3   4   9        1.01        2.42      4.36 o 
   4   4   9       41.99       40.28      9.64 o 
   5   4   9        1.26       -6.36      8.86 o 
   6   4   9        0.81        7.38      5.89 o 
   7   4   9        2.38      199.78     23.05 o 
 -14   5   9       66.35       79.50     21.48 o 
 -13   5   9       14.70        9.20     26.75 o 
 -12   5   9      191.30      198.56     26.24 o 
 -11   5   9        4.75        1.94      7.94 o 
 -10   5   9        0.47       -0.30      6.11 o 
  -9   5   9        6.67       43.98     14.22 o 
  -8   5   9       62.19       96.65     16.95 o 
  -7   5   9       75.89       76.80      9.68 o 
  -6   5   9      180.15      169.83     13.02 o 
  -5   5   9      203.94      263.85     15.61 o 
  -4   5   9       40.59       45.46      6.91 o 
  -3   5   9        3.28       12.31      4.05 o 
  -2   5   9       20.06       36.71      5.56 o 
  -1   5   9        1.35       11.21      4.57 o 
   0   5   9       35.07       40.82      4.80 o 
   1   5   9      125.49       98.55      8.38 o 
   2   5   9      234.13      244.91     19.32 o 
   3   5   9        2.61        5.87      9.77 o 
   4   5   9       22.94       18.23      9.18 o 
   5   5   9        0.17       13.43      6.48 o 
   6   5   9       15.30       11.07      6.32 o 
   7   5   9        8.09       13.70      7.11 o 
 -14   6   9       17.78        5.78     10.96 o 
 -13   6   9        4.01        9.72     13.06 o 
 -12   6   9      128.50      122.84     20.84 o 
 -11   6   9       16.56       22.62      9.39 o 
 -10   6   9        0.03       18.86      9.90 o 
  -9   6   9        0.05       34.38     12.46 o 
  -8   6   9       13.13       17.58     16.30 o 
  -7   6   9      214.45      179.95     21.50 o 
  -6   6   9      276.74      227.33     16.54 o 
  -5   6   9      189.31      196.94     12.53 o 
  -4   6   9      438.56      420.85     34.44 o 
  -3   6   9      842.68      779.52     27.40 o 
  -2   6   9       24.09       37.76      5.46 o 
  -1   6   9       50.89       71.86      6.90 o 
   0   6   9        2.26       17.13      5.98 o 
   1   6   9       36.12       47.12      5.99 o 
   2   6   9       55.94       42.82      7.08 o 
   3   6   9       37.69       57.61      8.29 o 
   4   6   9       11.40       18.41      6.83 o 
   5   6   9       15.33       53.50     11.95 o 
   6   6   9        3.47       11.91      6.85 o 
 -13   7   9      296.89      380.14     37.27 o 
 -12   7   9      666.90      746.20     50.40 o 
 -11   7   9       85.71       69.65     16.00 o 
 -10   7   9       87.59       85.03     17.81 o 
  -9   7   9      158.72      121.58     45.98 o 
  -8   7   9      163.58      118.36     18.25 o 
  -7   7   9       67.71       67.91     14.36 o 
  -6   7   9       19.99        8.58     11.43 o 
  -5   7   9      313.12      253.00     20.92 o 
  -4   7   9        0.06        7.03      7.18 o 
  -3   7   9       92.51       76.88     16.50 o 
  -2   7   9       31.46       58.25      8.97 o 
  -1   7   9       11.56       11.57      2.96 o 
   0   7   9       64.85       68.94      7.39 o 
   1   7   9        0.79        7.59      3.56 o 
   2   7   9       50.82       68.44      8.93 o 
   3   7   9      105.82      105.54     11.09 o 
   4   7   9       34.66       30.83      7.11 o 
   5   7   9      218.63      353.86     80.28 o 
   6   7   9        0.17       63.24     20.53 o 
 -13   8   9      310.05      425.25     39.46 o 
 -12   8   9      118.93       90.71     18.28 o 
 -11   8   9       22.68       33.59     22.59 o 
 -10   8   9      116.10      184.23     81.25 o 
  -9   8   9     1112.32     1197.64     58.33 o 
  -8   8   9     1071.94     1054.19     53.68 o 
  -7   8   9       24.76       69.19     19.88 o 
  -6   8   9      254.37      219.17     23.87 o 
  -5   8   9       51.21       61.78     13.24 o 
  -4   8   9       12.08       29.72      9.65 o 
  -3   8   9       71.02       61.43     11.86 o 
  -2   8   9        0.06        1.74      4.09 o 
  -1   8   9       97.60       91.02     10.61 o 
   0   8   9      299.97      275.17     13.49 o 
   1   8   9       55.43      194.92     23.89 o 
   2   8   9       30.03      168.70     37.21 o 
   3   8   9       24.35       48.97     12.66 o 
   4   8   9        5.01       23.77      8.78 o 
   5   8   9       11.85       44.82     18.43 o 
   6   8   9        3.42      134.48     30.65 o 
 -13   9   9       12.35       21.45     10.45 o 
 -12   9   9      110.49       79.61     18.51 o 
 -11   9   9      331.44      328.52     33.13 o 
 -10   9   9      213.42      230.33     52.49 o 
  -9   9   9       91.23       87.23     16.65 o 
  -8   9   9        0.93       32.58     10.86 o 
  -7   9   9        1.97        6.93      7.82 o 
  -6   9   9       77.43       96.58     16.43 o 
  -5   9   9      254.73      227.86     23.87 o 
  -4   9   9        8.44       40.72     12.20 o 
  -3   9   9      366.80      353.52     27.75 o 
  -2   9   9       21.71       61.65     12.56 o 
  -1   9   9       54.70       69.25     12.25 o 
   0   9   9        2.06       40.07     13.88 o 
   1   9   9       63.52       48.15     14.75 o 
   2   9   9       22.39       69.12     14.03 o 
   3   9   9       29.37       58.09     15.81 o 
   4   9   9       13.65       74.23     13.58 o 
   5   9   9        0.75       13.66     16.00 o 
   6   9   9        0.42      -13.44     13.44 o 
 -13  10   9      115.68      126.49     22.20 o 
 -12  10   9       84.09      103.03     20.71 o 
 -11  10   9       25.07       20.56     21.50 o 
 -10  10   9       10.35       29.71     11.24 o 
  -9  10   9      293.97      313.01     40.37 o 
  -8  10   9      194.82      186.06     24.22 o 
  -7  10   9      324.47      382.44     32.45 o 
  -6  10   9      406.57      362.15     30.93 o 
  -5  10   9      482.65      481.85     42.96 o 
  -4  10   9       30.33       74.71     16.05 o 
  -3  10   9      450.99      461.97     32.31 o 
  -2  10   9      124.67      149.12     19.04 o 
  -1  10   9      114.58      110.27     16.43 o 
   0  10   9       69.53       80.08     14.35 o 
   1  10   9      112.80      129.21     18.25 o 
   2  10   9      161.01      188.48     22.19 o 
   3  10   9       93.95      104.91     16.41 o 
   4  10   9       41.23       37.43     11.04 o 
   5  10   9       54.08       65.23     22.52 o 
 -12  11   9        0.28       20.51     26.74 o 
 -11  11   9      198.15      141.88     22.69 o 
 -10  11   9      291.14      334.07     44.07 o 
  -9  11   9      219.63      213.81     26.31 o 
  -8  11   9       87.15      114.53     25.50 o 
  -7  11   9      292.35      277.46     28.04 o 
  -6  11   9       88.36       90.83     16.60 o 
  -5  11   9       42.36       58.20     13.03 o 
  -4  11   9      121.80      114.31     17.99 o 
  -3  11   9      221.47      264.09     25.24 o 
  -2  11   9       45.17       58.39     17.12 o 
  -1  11   9        0.24        1.69      7.89 o 
   0  11   9      101.11      131.38     16.43 o 
   1  11   9       73.80       92.96     16.17 o 
   2  11   9       99.22      112.99     17.98 o 
   3  11   9        6.88       66.55     15.99 o 
   4  11   9       35.12       69.67     14.43 o 
   5  11   9       12.68       19.82     13.50 o 
 -12  12   9       13.72       22.22     19.50 o 
 -11  12   9      196.22      189.16     38.24 o 
 -10  12   9      151.71      185.03     25.56 o 
  -9  12   9        5.09        1.55     10.02 o 
  -8  12   9       91.95      119.10     19.97 o 
  -7  12   9        2.86       32.92     11.29 o 
  -6  12   9      297.78      297.01     29.16 o 
  -5  12   9        0.79       32.89     12.16 o 
  -4  12   9       58.36       82.35     15.53 o 
  -3  12   9      112.17      120.77     17.67 o 
  -2  12   9      210.21      190.75     21.38 o 
  -1  12   9       16.27       52.22     12.73 o 
   0  12   9      122.54      117.37     17.28 o 
   1  12   9       17.30       27.54     10.46 o 
   2  12   9       10.39        8.50      6.85 o 
   3  12   9       24.35       59.64     14.15 o 
   4  12   9      160.05      240.03     30.22 o 
   5  12   9       39.27       38.48     18.87 o 
 -11  13   9        1.49       10.02      9.74 o 
 -10  13   9        1.16       15.04      9.08 o 
  -9  13   9       78.07      100.65     19.32 o 
  -8  13   9      233.53      256.85     28.65 o 
  -7  13   9       74.36       57.58     13.80 o 
  -6  13   9      251.64      230.12     26.17 o 
  -5  13   9      735.92      720.08     44.64 o 
  -4  13   9        5.09       15.47      8.92 o 
  -3  13   9       45.21       55.42     12.95 o 
  -2  13   9       17.86      112.83     18.77 o 
  -1  13   9       32.79       62.04     32.58 o 
   0  13   9        0.78        8.78      6.99 o 
   1  13   9       42.50      119.08     29.46 o 
   2  13   9       76.37       98.31     28.07 o 
   3  13   9       29.23       30.82     10.31 o 
   4  13   9        2.40       21.73     10.68 o 
 -11  14   9       22.52       15.85     10.69 o 
 -10  14   9        5.57       38.38     14.15 o 
  -9  14   9       89.89       90.10     26.42 o 
  -8  14   9       72.68       66.62     16.48 o 
  -7  14   9        4.62       -1.79      8.73 o 
  -6  14   9       20.95       12.48      8.41 o 
  -5  14   9        0.54        5.54      7.74 o 
  -4  14   9       16.28        5.57      6.20 o 
  -3  14   9       42.81       41.19     11.52 o 
  -2  14   9        0.22       -0.42      7.29 o 
  -1  14   9        3.50       -1.11      6.98 o 
   0  14   9        1.98        0.37      6.17 o 
   1  14   9      138.94      160.63     26.27 o 
   2  14   9       74.55      106.73     29.07 o 
   3  14   9      254.17      288.21     30.02 o 
   4  14   9        1.53       -0.04      6.39 o 
 -10  15   9       47.32       50.82     16.28 o 
  -9  15   9        4.49       76.12     18.55 o 
  -8  15   9        0.98        8.94      8.63 o 
  -7  15   9        4.19       16.97      9.69 o 
  -6  15   9        1.16        1.34     16.96 o 
  -5  15   9        0.58        0.91      6.37 o 
  -4  15   9      186.36      177.01     23.40 o 
  -3  15   9       71.69       98.90     18.03 o 
  -2  15   9        0.09        7.62     17.45 o 
  -1  15   9       64.50       51.61     15.28 o 
   0  15   9       79.50       84.54     14.53 o 
   1  15   9       73.98       81.11     16.54 o 
   2  15   9      309.79      339.51     76.27 o 
   3  15   9       77.54      116.81     23.07 o 
 -10  16   9       27.22       34.68     13.51 o 
  -9  16   9        1.79       -2.52     17.80 o 
  -8  16   9       43.42       52.93     14.55 o 
  -7  16   9       71.57       61.05     15.75 o 
  -6  16   9        4.42       13.81     10.40 o 
  -5  16   9        0.03       10.33     12.12 o 
  -4  16   9      129.48      198.35     25.43 o 
  -3  16   9      203.21      238.76     26.86 o 
  -2  16   9       10.71        8.76      6.55 o 
  -1  16   9       18.95       23.18     15.04 o 
   0  16   9        0.97       21.30      8.77 o 
   1  16   9       58.58       76.94     16.51 o 
   2  16   9        1.55       -7.70      8.30 o 
   3  16   9      174.92      189.38     25.48 o 
  -9  17   9       10.65       10.76      9.50 o 
  -8  17   9       35.47       69.45     18.09 o 
  -7  17   9       94.47      200.36     28.85 o 
  -6  17   9        4.43        8.67      7.55 o 
  -5  17   9        2.33       15.33     17.93 o 
  -4  17   9      106.54      112.14     22.81 o 
  -3  17   9       20.72       38.46     12.98 o 
  -2  17   9       69.32       64.97     23.05 o 
  -1  17   9       45.70       52.72     13.95 o 
   0  17   9      524.54      567.59     59.24 o 
   1  17   9      181.46      186.48     25.65 o 
   2  17   9        3.01        2.39     10.45 o 
  -8  18   9      104.07      120.95     22.52 o 
  -7  18   9      207.53      211.97     28.67 o 
  -6  18   9       13.16       64.12     16.26 o 
  -5  18   9       22.54       33.27     12.13 o 
  -4  18   9        7.45       23.67     16.48 o 
  -3  18   9      100.50      119.72     20.35 o 
  -2  18   9       30.42       26.50     16.75 o 
  -1  18   9       66.84       86.50     16.82 o 
   0  18   9        0.01       63.54     23.97 o 
   1  18   9       58.58       67.27     18.06 o 
  -7  19   9       83.56      117.02     21.83 o 
  -6  19   9      148.56      223.30     28.90 o 
  -5  19   9        0.50       -6.08      7.42 o 
  -4  19   9       31.64        6.16      8.02 o 
  -3  19   9       14.40       17.56      9.24 o 
  -2  19   9       39.49       57.85     14.67 o 
  -1  19   9        1.26       15.98      9.42 o 
   0  19   9       33.82       45.42     19.49 o 
  -5  20   9       42.55      101.72     21.27 o 
  -4  20   9       11.79       25.03     12.39 o 
  -3  20   9       20.17       22.69     13.89 o 
  -2  20   9      159.20      221.17     44.82 o 
 -13   0  10       57.09       47.15     22.95 o 
 -12   0  10      192.77      237.13     47.15 o 
 -11   0  10      570.92      593.73     68.38 o 
 -10   0  10      608.25      687.56     71.84 o 
  -9   0  10      348.59      391.66     53.43 o 
  -8   0  10     1376.38     1344.81     92.92 o 
  -7   0  10      489.63      413.01     42.00 o 
  -6   0  10      144.79      138.25     18.93 o 
  -5   0  10      172.91      237.55     40.37 o 
  -4   0  10        0.83       -2.96      5.23 o 
  -3   0  10      106.96      133.52     16.56 o 
  -2   0  10      151.83      143.42     13.08 o 
  -1   0  10      379.30      320.72     20.91 o 
   0   0  10      965.68      956.11     30.41 o 
   1   0  10      603.84      643.04     29.39 o 
   2   0  10     1167.64     1154.18     64.19 o 
   3   0  10      293.16      218.64     29.99 o 
   4   0  10      109.87      103.31     21.89 o 
   5   0  10       55.59       45.69     16.72 o 
 -13   1  10       65.65       56.78     34.35 o 
 -12   1  10       81.31      157.37     27.25 o 
 -11   1  10        0.51        2.26     19.57 o 
 -10   1  10       59.54       53.95     15.41 o 
  -9   1  10      105.82      121.67     21.82 o 
  -8   1  10      135.35      141.54     17.25 o 
  -7   1  10      333.27      339.11     24.80 o 
  -6   1  10      192.95      211.80     19.50 o 
  -5   1  10       63.94       52.34      8.63 o 
  -4   1  10      134.60      140.23     12.40 o 
  -3   1  10      118.94      113.00     10.44 o 
  -2   1  10      242.54      261.80     16.90 o 
  -1   1  10      171.39      174.85      9.69 o 
   0   1  10      142.03      142.61      9.51 o 
   1   1  10      151.40      160.48     12.99 o 
   2   1  10       48.64       74.96     15.37 o 
   3   1  10        0.57        6.07      5.39 o 
   4   1  10      109.80      115.65     15.89 o 
   5   1  10       59.35       68.26     13.19 o 
 -13   2  10      141.19      154.81     27.63 o 
 -12   2  10      148.16      192.12     29.73 o 
 -11   2  10       86.03       90.89     19.34 o 
 -10   2  10      328.08      313.29     34.46 o 
  -9   2  10       31.50       34.20      9.12 o 
  -8   2  10      240.42      211.06     20.96 o 
  -7   2  10      304.32      276.58     27.01 o 
  -6   2  10      917.52      873.07     45.81 o 
  -5   2  10      105.66       83.87     11.44 o 
  -4   2  10        4.39       -6.46      6.46 o 
  -3   2  10      144.83      139.47     16.88 o 
  -2   2  10      511.57      459.19     22.36 o 
  -1   2  10      158.79      138.53      9.72 o 
   0   2  10      383.46      353.61     14.69 o 
   1   2  10       16.17       16.48      7.28 o 
   2   2  10      261.27      210.33     19.70 o 
   3   2  10      166.95      135.09     16.33 o 
   4   2  10      260.84      287.01     24.55 o 
   5   2  10       76.38       76.56     22.90 o 
 -13   3  10       78.47      113.18     23.43 o 
 -12   3  10      103.73      114.84     24.06 o 
 -11   3  10       37.24       32.55     13.67 o 
 -10   3  10       54.91       58.10     11.80 o 
  -9   3  10       28.36       13.53      8.12 o 
  -8   3  10       51.57       48.92     14.79 o 
  -7   3  10       57.52       45.04     12.59 o 
  -6   3  10      110.93       88.37     15.22 o 
  -5   3  10      106.26      105.11     16.27 o 
  -4   3  10      324.20      271.21     24.29 o 
  -3   3  10      111.72      111.44     11.25 o 
  -2   3  10       92.02       86.24      9.70 o 
  -1   3  10      109.65      123.20     10.02 o 
   0   3  10       50.76       51.94      6.98 o 
   1   3  10       14.62       14.55      3.91 o 
   2   3  10       32.76       34.69      8.97 o 
   3   3  10       38.18       47.22     12.84 o 
   4   3  10      132.34      138.98     17.08 o 
   5   3  10       51.55       51.30     11.39 o 
 -13   4  10        7.78       -3.40     10.20 o 
 -12   4  10      128.99      161.11     27.38 o 
 -11   4  10       94.70       99.68     16.08 o 
 -10   4  10      323.10      362.17     33.81 o 
  -9   4  10      227.28      275.90     29.07 o 
  -8   4  10      118.61       97.22     17.28 o 
  -7   4  10       53.21       46.87     12.34 o 
  -6   4  10      736.49      747.55     42.88 o 
  -5   4  10      265.52      245.76     24.32 o 
  -4   4  10      317.21      322.51     26.47 o 
  -3   4  10      333.33      332.68     18.29 o 
  -2   4  10      400.21      391.25     19.71 o 
  -1   4  10       28.05       27.82      5.07 o 
   0   4  10       63.90       38.03      6.10 o 
   1   4  10      129.90      127.31     12.02 o 
   2   4  10      165.78      142.31     15.05 o 
   3   4  10      184.55      188.38     19.14 o 
   4   4  10      201.66      164.18     18.84 o 
   5   4  10        4.23        8.43     24.38 o 
 -13   5  10      187.57      256.24     34.84 o 
 -12   5  10      149.37      180.33     21.53 o 
 -11   5  10       24.09       25.58     10.85 o 
 -10   5  10        0.32        4.46      9.00 o 
  -9   5  10      127.24      152.24     21.81 o 
  -8   5  10       32.52       30.69     14.31 o 
  -7   5  10      218.44      202.45     24.32 o 
  -6   5  10      154.87      165.70     20.64 o 
  -5   5  10       27.27       23.24     10.58 o 
  -4   5  10      256.06      217.90     14.66 o 
  -3   5  10       27.13       15.99      4.49 o 
  -2   5  10       97.58       97.08      9.60 o 
  -1   5  10      425.58      443.21     19.69 o 
   0   5  10       57.99       51.36      6.37 o 
   1   5  10      148.43      125.45     11.92 o 
   2   5  10        0.59        9.26      4.14 o 
   3   5  10       46.84       27.52      7.87 o 
   4   5  10       78.45       53.06     19.48 o 
   5   5  10      219.53      268.34     38.72 o 
 -13   6  10       23.89       34.35     14.05 o 
 -12   6  10      204.00      235.74     34.19 o 
 -11   6  10       17.83       26.19     11.71 o 
 -10   6  10       64.23       57.90     14.63 o 
  -9   6  10       83.21       83.30     16.51 o 
  -8   6  10       63.96       67.10     15.40 o 
  -7   6  10       29.38       24.86     10.06 o 
  -6   6  10       59.95       37.36     15.21 o 
  -5   6  10       58.26       51.05     12.42 o 
  -4   6  10      120.43       97.87      9.21 o 
  -3   6  10      106.37       87.74      8.38 o 
  -2   6  10      106.17       91.17      8.55 o 
  -1   6  10       22.18       23.44      5.15 o 
   0   6  10       93.35      106.69     11.75 o 
   1   6  10       49.38       61.09     12.78 o 
   2   6  10       76.24       60.17     11.83 o 
   3   6  10       13.03       16.33     11.61 o 
   4   6  10      147.65      130.40     28.40 o 
   5   6  10       16.90       16.48     11.05 o 
 -13   7  10       25.30       11.44      9.87 o 
 -12   7  10       24.74       26.52     20.44 o 
 -11   7  10      124.71      131.74     22.49 o 
 -10   7  10       11.32       29.33     15.86 o 
  -9   7  10      124.82      133.43     20.67 o 
  -8   7  10      361.73      373.75     33.01 o 
  -7   7  10       51.93       37.51     11.81 o 
  -6   7  10       36.74       20.22      9.80 o 
  -5   7  10       25.98        9.56      7.54 o 
  -4   7  10       26.40       20.19      8.14 o 
  -3   7  10       31.19       23.83      8.48 o 
  -2   7  10       56.81       59.71     12.05 o 
  -1   7  10       30.51       13.16      5.86 o 
   0   7  10      213.63      142.79     14.20 o 
   1   7  10      102.65      107.23     23.18 o 
   2   7  10        7.11       14.85      7.14 o 
   3   7  10      140.86      139.85     28.27 o 
   4   7  10       40.06       43.38     17.21 o 
   5   7  10       19.82       15.95     12.00 o 
 -12   8  10      103.33      137.44     22.49 o 
 -11   8  10      146.77      149.26     26.86 o 
 -10   8  10      198.39      226.27     27.90 o 
  -9   8  10      107.01       72.82     16.06 o 
  -8   8  10       79.86       77.56     16.34 o 
  -7   8  10      355.12      413.44     34.25 o 
  -6   8  10      406.15      326.24     46.59 o 
  -5   8  10       48.84       41.26     10.55 o 
  -4   8  10       45.62       56.02     12.15 o 
  -3   8  10       25.09       17.56      7.77 o 
  -2   8  10      350.18      290.16     24.99 o 
  -1   8  10      182.19      155.13     20.03 o 
   0   8  10       62.03       52.49     12.54 o 
   1   8  10       69.02       44.71     12.26 o 
   2   8  10      156.17      132.99     20.23 o 
   3   8  10      109.89       55.18     20.82 o 
   4   8  10       64.51       58.72     20.31 o 
 -12   9  10        5.45      -16.12     17.26 o 
 -11   9  10       39.75       22.17     10.68 o 
 -10   9  10       27.81       12.54      9.19 o 
  -9   9  10       64.66       61.69     14.92 o 
  -8   9  10      214.95      191.34     25.41 o 
  -7   9  10      561.76      637.48     42.64 o 
  -6   9  10      283.59      254.13     27.03 o 
  -5   9  10       54.97       50.78     12.06 o 
  -4   9  10       79.95       61.96     13.40 o 
  -3   9  10       91.39       71.66     13.58 o 
  -2   9  10      405.13      365.95     41.25 o 
  -1   9  10      299.26      237.77     56.18 o 
   0   9  10      388.16      420.71     32.45 o 
   1   9  10       49.46       52.99     12.59 o 
   2   9  10       18.38       28.95      9.49 o 
   3   9  10       33.25       18.47     13.40 o 
   4   9  10        8.62      -16.56     16.56 o 
 -12  10  10       43.35       39.60     17.75 o 
 -11  10  10       27.81       15.19     10.90 o 
 -10  10  10      260.99      300.91     33.51 o 
  -9  10  10       57.62       60.88     20.01 o 
  -8  10  10      972.98      924.60     52.98 o 
  -7  10  10      394.73      373.79     33.36 o 
  -6  10  10      345.52      358.29     31.76 o 
  -5  10  10      639.05      623.70     40.81 o 
  -4  10  10      117.87      100.72     16.94 o 
  -3  10  10      449.57      432.27     42.64 o 
  -2  10  10      199.43      172.91     22.90 o 
  -1  10  10      203.12      142.59     40.56 o 
   0  10  10      499.21      404.01     34.73 o 
   1  10  10       54.55       50.57     12.82 o 
   2  10  10      502.05      561.84     38.23 o 
   3  10  10       54.19       70.39     14.31 o 
   4  10  10       27.47       27.13     16.31 o 
 -11  11  10       33.10       64.18     17.44 o 
 -10  11  10      127.11      167.88     28.24 o 
  -9  11  10       23.80       41.47     12.93 o 
  -8  11  10      267.19      294.95     30.93 o 
  -7  11  10       48.20       42.09     13.78 o 
  -6  11  10      117.03      103.30     18.54 o 
  -5  11  10      254.09      297.67     28.91 o 
  -4  11  10       52.59       54.88     13.47 o 
  -3  11  10      139.08      117.97     18.41 o 
  -2  11  10      151.86      164.95     20.06 o 
  -1  11  10       90.41       93.14     15.02 o 
   0  11  10      339.31      314.45     39.94 o 
   1  11  10       46.23       53.64     24.31 o 
   2  11  10      112.56      120.37     39.92 o 
   3  11  10       39.44       44.79     12.00 o 
 -11  12  10       43.15       52.79     14.96 o 
 -10  12  10       52.44       77.32     17.36 o 
  -9  12  10       85.11       57.99     15.20 o 
  -8  12  10       13.34       19.77     10.68 o 
  -7  12  10      183.14      159.68     22.89 o 
  -6  12  10      165.63      196.84     24.64 o 
  -5  12  10       52.37       18.14      9.62 o 
  -4  12  10       60.51       54.47     13.19 o 
  -3  12  10       76.04       56.89     12.84 o 
  -2  12  10       85.51       46.26     15.52 o 
  -1  12  10      104.87      115.65     38.80 o 
   0  12  10        8.37        9.12     10.26 o 
   1  12  10       45.35       34.77     11.54 o 
   2  12  10       92.73      135.96     20.27 o 
   3  12  10       29.76       29.11     10.33 o 
 -10  13  10       16.28       41.85     13.51 o 
  -9  13  10      171.94      180.59     27.23 o 
  -8  13  10      282.96      287.84     30.96 o 
  -7  13  10      454.64      506.62     40.51 o 
  -6  13  10       52.07       63.24     15.29 o 
  -5  13  10       67.56       71.46     16.48 o 
  -4  13  10       24.05       -6.75      9.49 o 
  -3  13  10       54.04       54.47     13.57 o 
  -2  13  10       48.33       31.46     11.54 o 
  -1  13  10      376.81      366.28     30.96 o 
   0  13  10      153.32      138.66     27.98 o 
   1  13  10      331.54      442.34     36.81 o 
   2  13  10       19.54       38.13     12.92 o 
 -10  14  10      218.22      221.62     29.43 o 
  -9  14  10      327.11      403.39     38.18 o 
  -8  14  10        1.67       -3.15      7.75 o 
  -7  14  10        7.92       -5.26     11.49 o 
  -6  14  10      100.21       70.08     16.50 o 
  -5  14  10      340.32      355.07     49.80 o 
  -4  14  10      133.45      121.42     31.34 o 
  -3  14  10      353.32      368.86     32.37 o 
  -2  14  10      195.03      184.63     34.30 o 
  -1  14  10       15.37        1.23     12.39 o 
   0  14  10        3.06      -11.08     11.08 o 
   1  14  10      259.78      288.97     31.31 o 
   2  14  10      247.43      210.78     26.65 o 
  -9  15  10       73.35       78.55     18.79 o 
  -8  15  10      148.65      165.81     25.39 o 
  -7  15  10      141.37      367.22    213.37 o 
  -6  15  10      119.06       82.48     20.91 o 
  -5  15  10      116.72      153.01     22.39 o 
  -4  15  10       14.60       22.78      9.47 o 
  -3  15  10       77.93       81.91     22.03 o 
  -2  15  10       70.08       53.89     22.88 o 
  -1  15  10      176.44      156.68     32.78 o 
   0  15  10      113.78      188.99     34.04 o 
   1  15  10       80.11      114.19     23.95 o 
  -8  16  10      142.88      144.66     22.97 o 
  -7  16  10       19.20       35.84     18.39 o 
  -6  16  10      241.27      251.51     29.54 o 
  -5  16  10        2.70        4.24     12.50 o 
  -4  16  10       13.76       22.47     10.34 o 
  -3  16  10        5.09       16.61      9.73 o 
  -2  16  10      132.68       92.38     17.98 o 
  -1  16  10       24.48       43.35     18.77 o 
   0  16  10      130.40      140.91     32.40 o 
  -7  17  10       23.69       19.76     28.78 o 
  -6  17  10      269.75      315.71     33.46 o 
  -5  17  10      119.69      167.60     51.71 o 
  -4  17  10        7.08       11.08     19.00 o 
  -3  17  10       85.40      101.96     19.23 o 
  -2  17  10      177.14      154.03     22.54 o 
  -1  17  10       13.78      137.11     31.36 o 
  -5  18  10       35.70       27.86     12.08 o 
  -4  18  10      537.89      470.09     40.24 o 
  -3  18  10       68.58       95.88     18.35 o 
 -12   1  11       20.59       35.84     18.50 o 
 -11   1  11        2.50       15.98     11.01 o 
 -10   1  11       34.55       42.85     15.04 o 
  -9   1  11       33.52       42.99     25.44 o 
  -8   1  11       25.38       16.11      8.53 o 
  -7   1  11      226.08      183.50     24.06 o 
  -6   1  11      159.89      151.10     16.87 o 
  -5   1  11      117.31      125.71     15.04 o 
  -4   1  11        0.18       -8.07      8.07 o 
  -3   1  11       12.36       22.95      5.43 o 
  -2   1  11       89.07       96.07      8.65 o 
  -1   1  11      141.73      128.14      9.73 o 
   0   1  11       54.98       56.55      8.39 o 
   1   1  11      794.56      847.98     51.59 o 
   2   1  11        7.16       -0.42      4.99 o 
   3   1  11        0.02        2.55      4.90 o 
   4   1  11        5.69        8.21      6.60 o 
 -12   2  11      283.44      350.96     53.95 o 
 -11   2  11      201.20      214.81     30.42 o 
 -10   2  11      232.74      250.51     32.15 o 
  -9   2  11      135.82      157.99     19.02 o 
  -8   2  11       11.04       25.35      8.49 o 
  -7   2  11       18.18       11.10      7.11 o 
  -6   2  11        1.10       -3.71      7.26 o 
  -5   2  11      432.26      423.25     26.84 o 
  -4   2  11      281.22      308.28     23.83 o 
  -3   2  11      295.86      323.96     17.91 o 
  -2   2  11       55.79       52.57      6.61 o 
  -1   2  11        0.46       25.68      4.74 o 
   0   2  11       11.88       17.35      7.13 o 
   1   2  11        1.15       -1.25     14.70 o 
   2   2  11       24.14       20.74     15.90 o 
   3   2  11       30.19       34.60      9.50 o 
   4   2  11       92.53      110.37     24.72 o 
 -12   3  11      161.31      197.30     29.92 o 
 -11   3  11       57.62       80.83     19.42 o 
 -10   3  11        0.08       -3.22      6.51 o 
  -9   3  11       13.16       14.56      7.56 o 
  -8   3  11      195.31      203.18     20.78 o 
  -7   3  11      324.03      360.65     53.25 o 
  -6   3  11      130.99      146.08     23.09 o 
  -5   3  11       18.42        3.95      6.70 o 
  -4   3  11       36.87       43.70      8.10 o 
  -3   3  11       83.81       88.73     10.57 o 
  -2   3  11       53.25       52.50      8.02 o 
  -1   3  11      624.59      660.67     31.44 o 
   0   3  11      247.40      249.06     16.99 o 
   1   3  11       21.34       23.72     11.20 o 
   2   3  11       12.53       36.35     13.01 o 
   3   3  11        4.66        3.41      8.98 o 
 -12   4  11        7.04        3.92      9.27 o 
 -11   4  11        3.69       -5.64      9.72 o 
 -10   4  11      172.64      177.18     27.43 o 
  -9   4  11       51.56       45.68     15.88 o 
  -8   4  11       15.93       18.03      8.80 o 
  -7   4  11       55.41       22.97     13.21 o 
  -6   4  11        7.88        3.79     14.02 o 
  -5   4  11        4.35        8.59     17.35 o 
  -4   4  11      135.92      119.06     17.27 o 
  -3   4  11      230.06      231.85     22.64 o 
  -2   4  11       77.16       45.05     10.10 o 
  -1   4  11       79.22       88.35     11.00 o 
   0   4  11       75.09       73.11     18.03 o 
   1   4  11       57.67       59.01     18.05 o 
   2   4  11        0.99      -11.15     11.15 o 
   3   4  11      140.95      149.94     28.11 o 
 -12   5  11       62.08       55.61     13.09 o 
 -11   5  11       39.84       37.55     39.98 o 
 -10   5  11        6.03       10.73     19.81 o 
  -9   5  11      101.88      125.78     20.56 o 
  -8   5  11       52.64       36.05     11.19 o 
  -7   5  11       12.88        0.90      8.10 o 
  -6   5  11       22.68       15.22      8.46 o 
  -5   5  11      143.79      177.51     31.34 o 
  -4   5  11       12.36       10.91      6.41 o 
  -3   5  11        0.66        1.93     13.08 o 
  -2   5  11        4.86        6.83      5.53 o 
  -1   5  11       30.14       40.41      9.73 o 
   0   5  11       10.43       16.06      7.34 o 
   1   5  11      174.81      192.82     32.23 o 
   2   5  11        0.00       22.82     12.94 o 
   3   5  11       14.38        4.12      8.09 o 
 -12   6  11       54.11       85.14     23.77 o 
 -11   6  11      150.63      206.12     27.84 o 
 -10   6  11      379.70      418.25     37.90 o 
  -9   6  11       56.64       62.91     15.09 o 
  -8   6  11      103.35      130.25     22.41 o 
  -7   6  11       18.25       26.54     10.33 o 
  -6   6  11      299.56      297.40     28.72 o 
  -5   6  11        4.33        8.90      6.98 o 
  -4   6  11       20.90       45.58     17.54 o 
  -3   6  11      189.00      176.84     20.54 o 
  -2   6  11       49.25       51.92     11.08 o 
  -1   6  11      123.78      121.91     17.00 o 
   0   6  11        2.63        1.91      5.29 o 
   1   6  11       70.46       57.03     12.42 o 
   2   6  11      265.70      370.62     45.43 o 
   3   6  11       88.68       97.43     25.29 o 
 -11   7  11       40.94       67.62     17.11 o 
 -10   7  11       19.23        8.97     19.15 o 
  -9   7  11       22.36       28.43     10.32 o 
  -8   7  11      252.46      245.55     30.83 o 
  -7   7  11      187.43      215.60     25.49 o 
  -6   7  11      419.66      424.58     34.41 o 
  -5   7  11      784.74      845.87     46.90 o 
  -4   7  11        8.06       19.64      8.20 o 
  -3   7  11        4.77       -4.57      9.87 o 
  -2   7  11       93.58       85.31     31.16 o 
  -1   7  11      481.61      534.43     40.33 o 
   0   7  11       52.77       15.05      7.42 o 
   1   7  11        2.50       -3.77      7.92 o 
   2   7  11       54.97       81.28     22.60 o 
   3   7  11        0.73        4.72      7.64 o 
 -11   8  11        1.01        8.54      8.65 o 
 -10   8  11        5.18       -3.20      8.91 o 
  -9   8  11       37.65       19.00     10.72 o 
  -8   8  11      163.13      188.33     24.51 o 
  -7   8  11       84.78       75.22     16.18 o 
  -6   8  11       32.23       42.19     12.38 o 
  -5   8  11      698.70      705.15     43.42 o 
  -4   8  11       96.12      109.71     17.61 o 
  -3   8  11       37.12       32.32      9.57 o 
  -2   8  11       66.11       68.33     14.88 o 
  -1   8  11       16.50       14.38     10.50 o 
   0   8  11        0.53        1.37     10.84 o 
   1   8  11        0.83        6.73      6.19 o 
   2   8  11      302.59      384.32     48.16 o 
 -11   9  11       31.24       29.96     12.77 o 
 -10   9  11        0.55        5.02      7.54 o 
  -9   9  11       89.15      125.25     20.97 o 
  -8   9  11        2.89       13.61      9.29 o 
  -7   9  11       54.13       47.12     13.52 o 
  -6   9  11        3.56        4.85     22.98 o 
  -5   9  11       13.21       28.27     10.13 o 
  -4   9  11       49.33       44.11     12.23 o 
  -3   9  11        1.20        8.92      6.76 o 
  -2   9  11       21.20       11.49      5.89 o 
  -1   9  11        6.46       -3.61      8.10 o 
   0   9  11        9.55        6.61      9.56 o 
   1   9  11        9.89        7.96      9.29 o 
   2   9  11        1.19       37.23     17.63 o 
 -10  10  11        0.34        0.40     11.47 o 
  -9  10  11      191.96      226.19     27.92 o 
  -8  10  11      498.99      488.07     40.03 o 
  -7  10  11      178.81      168.28     23.66 o 
  -6  10  11       20.98       25.22     10.95 o 
  -5  10  11      228.20      261.80     27.54 o 
  -4  10  11      111.67      119.34     18.71 o 
  -3  10  11        2.45        6.51     11.87 o 
  -2  10  11        0.60       -7.92      7.92 o 
  -1  10  11       18.45       19.67     12.71 o 
   0  10  11        7.73       29.49     10.55 o 
   1  10  11       34.06       53.28     13.23 o 
   2  10  11        4.04       -3.48      9.09 o 
 -10  11  11       35.23       27.71     12.39 o 
  -9  11  11      147.09      113.51     20.79 o 
  -8  11  11       36.77       60.15     15.95 o 
  -7  11  11       34.02       22.68     10.44 o 
  -6  11  11      127.94      183.38     58.40 o 
  -5  11  11        0.13        5.56      7.05 o 
  -4  11  11       53.23       47.71     18.00 o 
  -3  11  11       42.60       57.32     17.90 o 
  -2  11  11       64.50       59.14     12.98 o 
  -1  11  11        1.39        8.07      9.92 o 
   0  11  11       88.61      108.72     18.36 o 
   1  11  11      170.06      216.86     36.83 o 
  -9  12  11       37.81       51.23     15.22 o 
  -8  12  11       22.82       41.71     14.35 o 
  -7  12  11       10.39       20.72     10.30 o 
  -6  12  11        7.87       -3.12     19.94 o 
  -5  12  11        8.51       14.00      7.62 o 
  -4  12  11      111.05      116.36     18.87 o 
  -3  12  11      235.11      268.28     27.16 o 
  -2  12  11       26.75       26.39     14.28 o 
  -1  12  11       62.90       88.71     23.23 o 
   0  12  11        0.30        6.68      8.00 o 
   1  12  11       17.59       27.74     11.04 o 
  -9  13  11        0.27       -7.13      7.49 o 
  -8  13  11      114.67      114.97     20.77 o 
  -7  13  11       26.33       19.00     24.67 o 
  -6  13  11       15.35       21.39     10.32 o 
  -5  13  11       56.96       44.35     12.99 o 
  -4  13  11        5.60       21.10     40.49 o 
  -3  13  11        4.34       -6.96      6.96 o 
  -2  13  11        2.91       -7.03      9.66 o 
  -1  13  11      159.84      153.31     30.32 o 
   0  13  11       48.22       38.46     12.60 o 
  -8  14  11      315.44      369.99     37.05 o 
  -7  14  11        5.93       13.13      9.01 o 
  -6  14  11       88.83      101.42     19.68 o 
  -5  14  11        3.49       18.58      9.77 o 
  -4  14  11        1.14      -11.24     11.24 o 
  -3  14  11       30.82       39.37     11.99 o 
  -2  14  11        1.96       -7.03     10.12 o 
  -1  14  11       30.00       61.51     20.21 o 
  -6  15  11       56.80       62.90     15.32 o 
  -5  15  11       88.48       70.30     16.05 o 
  -4  15  11        8.14       -8.74     12.29 o 
  -3  15  11        9.87       10.76      7.99 o 
  -2  15  11        1.69       14.70     13.46 o 
 -11   0  12      544.54      626.36     74.92 o 
 -10   0  12      321.36      453.20     61.51 o 
  -9   0  12        0.06       20.24     15.26 o 
  -8   0  12       13.12       -0.44      9.48 o 
  -7   0  12        1.38       -1.88      9.02 o 
  -6   0  12      615.66      584.37     61.64 o 
  -5   0  12      137.09       93.25     26.92 o 
  -4   0  12        0.20       -8.50     10.54 o 
  -3   0  12       51.98      283.39    315.78 o 
  -2   0  12      631.34      743.23     53.31 o 
  -1   0  12      148.48      144.48     23.76 o 
   0   0  12       52.66       34.05     12.81 o 
 -11   1  12       81.29       98.23     22.18 o 
 -10   1  12       10.13       24.72     10.24 o 
  -9   1  12        4.46        2.95      8.65 o 
  -8   1  12       82.62       97.74     20.47 o 
  -7   1  12       33.65       23.56     11.64 o 
  -6   1  12      256.95      274.05     23.48 o 
  -5   1  12        7.10        4.11      5.83 o 
  -4   1  12       75.67       83.31     12.61 o 
  -3   1  12       31.05       36.94      6.98 o 
  -2   1  12       34.22       44.78      8.35 o 
  -1   1  12      205.35      255.28     32.53 o 
   0   1  12        4.35       13.21      9.54 o 
   1   1  12       39.57       50.80     15.58 o 
 -11   2  12      111.03      137.67     26.18 o 
 -10   2  12       54.03       52.04     16.36 o 
  -9   2  12       28.64       24.57     12.93 o 
  -8   2  12        0.91       -0.51      6.74 o 
  -7   2  12        0.22       -9.77      9.77 o 
  -6   2  12      153.86      177.03     19.18 o 
  -5   2  12        2.13        0.37      7.40 o 
  -4   2  12      467.76      485.37     28.99 o 
  -3   2  12        3.94       11.74      4.64 o 
  -2   2  12      123.04      136.83     18.20 o 
  -1   2  12        0.00        1.33      8.56 o 
   0   2  12       11.30       21.60     11.17 o 
   1   2  12       77.61       63.67     18.29 o 
 -11   3  12      380.00      392.48     42.46 o 
 -10   3  12        8.68       23.33     12.13 o 
  -9   3  12      243.07      251.42     24.67 o 
  -8   3  12       28.92       40.94     10.47 o 
  -7   3  12       99.25       95.18     17.23 o 
  -6   3  12       19.52       18.21      7.60 o 
  -5   3  12        0.89        6.21      7.89 o 
  -4   3  12       69.20       85.17     12.54 o 
  -3   3  12        7.81       15.63      7.82 o 
  -2   3  12        0.53       -6.25      6.25 o 
  -1   3  12       19.75       48.49     17.38 o 
   0   3  12       15.89       43.25     15.77 o 
   1   3  12       69.21       98.15     23.16 o 
 -11   4  12       25.29       46.82     15.78 o 
 -10   4  12      102.62       66.91     16.12 o 
  -9   4  12      125.14      141.44     22.54 o 
  -8   4  12      186.52      200.06     21.54 o 
  -7   4  12       21.68       -3.51      6.50 o 
  -6   4  12        0.35       -8.08      8.08 o 
  -5   4  12      268.39      273.46     27.59 o 
  -4   4  12      138.82      121.78     18.26 o 
  -3   4  12       92.01       97.86     13.14 o 
  -2   4  12        4.89       -5.77      8.70 o 
  -1   4  12        0.47       11.69      6.78 o 
   0   4  12       91.75       90.48     22.97 o 
   1   4  12       11.76        6.21      9.79 o 
 -10   5  12       23.44       13.42      8.60 o 
  -9   5  12       41.79       27.76     13.26 o 
  -8   5  12      370.89      392.15     35.61 o 
  -7   5  12       68.40       60.76     13.82 o 
  -6   5  12       32.79       44.89     12.51 o 
  -5   5  12      151.40      144.97     21.38 o 
  -4   5  12        2.16       -1.41      9.52 o 
  -3   5  12       40.80       41.79     10.79 o 
  -2   5  12       60.55       59.84     22.00 o 
  -1   5  12      145.93      169.56     20.16 o 
   0   5  12      125.90      179.67     32.00 o 
   1   5  12       19.69        9.54      8.03 o 
 -10   6  12       32.47       34.78     12.71 o 
  -9   6  12       69.59       58.59     19.11 o 
  -8   6  12       20.29       25.03     10.03 o 
  -7   6  12       53.37       35.35     14.26 o 
  -6   6  12      230.89      259.86     34.45 o 
  -5   6  12       66.72       52.55     13.59 o 
  -4   6  12       23.80       13.67      7.46 o 
  -3   6  12      157.19      176.32     20.69 o 
  -2   6  12       14.48        7.22      6.58 o 
  -1   6  12       41.14       61.99     12.56 o 
   0   6  12        0.05        0.60     11.64 o 
   1   6  12       28.55       31.06     16.21 o 
 -10   7  12        5.07        8.08      8.12 o 
  -9   7  12        4.47       26.31     13.04 o 
  -8   7  12       25.75       16.32     11.42 o 
  -7   7  12      180.25      116.91     20.39 o 
  -6   7  12        0.11       -2.40     21.71 o 
  -5   7  12        0.27       10.55      7.90 o 
  -4   7  12        1.21        1.58      8.66 o 
  -3   7  12       14.05       26.47      9.31 o 
  -2   7  12       51.81       44.79     15.60 o 
  -1   7  12       27.18       10.84     10.32 o 
   0   7  12        0.00       -4.60      8.38 o 
  -9   8  12      127.67      151.30     24.01 o 
  -8   8  12      198.01      167.96     24.25 o 
  -7   8  12      146.33      134.75     21.30 o 
  -6   8  12       45.66       34.70     12.02 o 
  -5   8  12        1.17       -2.01      6.52 o 
  -4   8  12      184.39      181.92     22.49 o 
  -3   8  12       57.13       60.95     20.20 o 
  -2   8  12        1.49       26.95     13.27 o 
  -1   8  12       50.09       51.36     12.46 o 
   0   8  12       37.09       69.45     23.40 o 
  -9   9  12       16.07        4.83     20.40 o 
  -8   9  12       27.50       60.37     14.98 o 
  -7   9  12      404.78      347.88     41.17 o 
  -6   9  12      111.77      157.97     22.93 o 
  -5   9  12       11.29       16.54      8.68 o 
  -4   9  12        5.13       23.88     10.25 o 
  -3   9  12      211.18      199.99     32.81 o 
  -2   9  12       23.05       45.12     16.73 o 
  -1   9  12        4.49        3.79     15.60 o 
  -8  10  12      283.56      293.37     31.82 o 
  -7  10  12       22.15       10.48      7.87 o 
  -6  10  12      403.29      665.11    182.12 o 
  -5  10  12       41.83       52.97     13.42 o 
  -4  10  12       75.73       90.54     16.84 o 
  -3  10  12       61.03       36.07     15.43 o 
  -2  10  12       13.08        9.11     10.38 o 
  -1  10  12       30.73       10.97     13.17 o 
  -7  11  12       43.30       32.20     12.05 o 
  -6  11  12       43.46       80.78     17.19 o 
  -5  11  12        8.09       -1.56      6.70 o 
  -4  11  12       19.64       41.98     19.41 o 
  -3  11  12       87.93       80.76     22.62 o 
  -2  11  12       35.40       53.33     20.72 o 
  -6  12  12       21.33       31.03     31.69 o 
  -5  12  12        5.02       -3.64     18.63 o 
  -4  12  12        2.05       -6.03      7.29 o 
  -8   1  13      107.21      136.50     23.88 o 
  -7   1  13      244.24      231.69     30.19 o 
  -6   1  13      146.73      150.44     28.57 o 
  -5   1  13        1.56       -8.11     12.07 o 
  -4   1  13       11.65       10.94     11.32 o 
  -8   2  13       30.74       32.94     13.11 o 
  -7   2  13        0.00       -0.01      5.65 o 
  -6   2  13       85.07       92.58     15.04 o 
  -5   2  13      141.64      131.18     16.44 o 
  -4   2  13      242.84      243.04     21.25 o 
  -3   2  13       74.80       68.41     18.79 o 
  -8   3  13      224.28      221.73     23.10 o 
  -7   3  13       42.21       20.04     11.09 o 
  -6   3  13      131.26      117.47     16.31 o 
  -5   3  13      140.55      143.98     25.16 o 
  -4   3  13        4.54        6.81      7.65 o 
  -3   3  13        3.37       12.82      7.61 o 
  -2   3  13       65.56       91.40     22.49 o 
  -8   4  13      164.06      141.78     18.66 o 
  -7   4  13       40.44       38.56     10.38 o 
  -6   4  13      101.46       84.31     16.35 o 
  -5   4  13       40.46       -1.74      8.62 o 
  -4   4  13        5.63       12.01     14.33 o 
  -3   4  13       24.24       47.38     12.37 o 
  -7   5  13       58.69       73.55     23.41 o 
  -6   5  13       54.74       59.22     12.37 o 
  -5   5  13        2.18        2.83      5.74 o 
  -4   5  13       10.40       11.64     26.05 o 
  -3   5  13       92.02      100.75     20.14 o 
  -7   6  13      156.78      156.65     23.55 o 
  -6   6  13      132.96      136.96     21.87 o 
  -5   6  13       83.83       66.67     14.94 o 
  -4   6  13       62.62       91.66     23.10 o 
                                                 
